# Supplementary material for: Copper isotopes track the Neoproterozoic oxidation of cratonic mantle roots
Source: Nat Commun. 2024 May 21;15:4311. doi: 10.1038/s41467-024-48304-2 (PMC11109192; doi:10.1038/s41467-024-48304-2)
Supplement: Supplementary file 4 — Supplementary Data 1 [file 41467_2024_48304_MOESM4_ESM.xls]

## Sheet: Data 1
Data 1. Compilation of age and geologic setting of global nonorogenic lamproites
References	Location	Detailed Location	Geologic setting	GPS	Age (Ma)	Used age
Mitchell and Bergman (1991)	North America and Greenland	Prairie Creek	Southern margin of the North American craton	34.033 N, 93.667 W	97-106	100
Mitchell and Bergman (1991)	North America and Greenland	Leucite Hills	Wyoming craton	41. 833 N, 109.000 W	1.1-1.25	1.2
Mitchell and Bergman (1991)	North America and Greenland	Smoky Butte	Stable cratonic basement	47.317 N, 107.050 Wl	27	27
Mitchell and Bergman (1991)	North America and Greenland	Francis		40.667 N, 111.200 W	13-40	35
Mitchell and Bergman (1991)	North America and Greenland	Hills Pond	Palaeozoic platform on Archaean craton	37.667 N, 95.750W	88-91	90
Mitchell and Bergman (1991)	North America and Greenland	Sisimiut	West Greenland	66.750 N, 53.000 WJ.	1206-1240	1227
Mitchell and Bergman (1991)	North America and Greenland	Yellow Water Butte	Wyoming Craton	46.967 N, 108.617 W	50-51	52
Mitchell and Bergman (1991)	North America and Greenland	Froze-to-Death Butte	Wyoming Craton	46.433 N, 107.3 W	25-55	52
Larsen and Rex (1992)	West Greenland	Disko Bugt	West Greenland	69°46.6'N, 50 ° 38.1 'W	1743	1743
Mitchell and Bergman (1991)	West Greenland	Sisimiut–Sarfartoq–Kangerlussuaq region	West Greenland		1200	1200
Tappe et al. (2007)	Greenland	Labrador	North Atlantic Cratonic		1374	1374
Mitchell and Bergman (1991)	African	Kapamba	East African Rift System	13.00 S, 31.34 E	66-220	200
Mitchell and Bergman (1991)	African	Pneil, Postmasburg, Swartruggens	Interior and maginal to stable craton	27.9 S, 22.8 E	142-156	150
Mitchell and Bergman (1991)	African	Bobi	Stable craton	8.167 N, 6.567 W	1410-1455	1430
Jaques et al. 1986	Australia	Argyle	Halls creek proterozoic mobile belt	16.233 S, 128.383 E	1126	1126
Mitchell and Bergman (1991)	Australia	West Kimberley	Stable continents	18.0 S, 124.75 E	20	20
Mitchell and Bergman (1991)	Antarctic	Gaussberg	Archaean craton margin	66.8 S, 89.317 E	0.05	0.05
Chalapathi et al. (2014);Kumar et al. (2021);Chalapathi et al. (1996)	Asian-India	Ramadugu field	Eastern Dharwar craton		1330-1430	1350
Chalapathi et al. (1999);Kumar et al. (2001);Kumar et al. (2021)	Asian-India	Chelima	Dharwar craton	15.45 S, 78.717 E	1319-1317;1375	1310
Kumar et al. (2021)	Asian-India	Krishna	Dharwar craton		1380-1439	1380
Kumar et al. (2021)	Asian-India	Tirumalgiri, Krishna	Dharwar craton		1256	1256
Kumar et al. (2001)	Asian-India	Zangamarajupalle	Dharwar craton		1100	1100
Chalapathi et al. (1996)	Asian-India	Majhgawan	Aravali Craton	24.45 N, 80. E	1140	1140
Masun et al. (2009)	Asian-India	Bhander	Bundelkhand craton		1064	1064
Sahu et al. (2013)	Asian-India	Nuapada	Bastar Craton	20° 49′ 52″ N : 82° 38′ 26″ E	1060	1060
Santosh et al. (2018)	Asian-India	Nuapada	Bastar Craton		2200	2200
Karmalkar et al. (2014)	Asian-India	Kutch basin	Deccan Trap		117	117
Mitchell and Bergman (1991)	Asian	Barakar	Gondwana rift basin	23.755 N, 86.850 E	105-121	110
Xiang et al. (2020)	Asian-China	Baifen zone of the Zhenyuan area	Yangtze Block, South China		250	250
Mitchell and Bergman (1991)	South American Brazi	Coromandel		18.6 S, 46.6 W	80-87	85
Sergreev et al. (2007)	Russia	Karelia			2740
Bogatikov et al. (2007)	Russia	East European Platform	Archean Ukrainian and Baltic shields		1720	1720
Bogatikov et al. (2007)	Russia	East European Platform	Archean Ukrainian and Baltic shields		1150	1150
Bogatikov et al. (2007)	Russia	East European Platform	Archean Ukrainian and Baltic shields		1250	1250
Kostrovitsky et al. (2021)	Russia	Ingashi field	Southwestern edge of Siberian craton		1480	1480
Ivanov et al. (2018)	Russia	Noril'sk, polar Siberia	Siberian Craton		235	235
Reference information
Mitchell and Bergman (1991). Petrology of lamproites, Plenum Press, 447pp.
Larsen and Rex (1992). A review of the 2500 Ma span of alkaline-ultramafic, potassic and carbonatitic magmatism in West Greenland. Lithos 28(3): 367-402.
Tappe et al. (2007). Craton reactivation on the Labrador Sea margins: 40Ar/39Ar age and Sr–Nd–Hf–Pb isotope constraints from alkaline and carbonatite intrusives. Earth and Planetary Science Letters 256(3): 433-454.
Jaques et al. (1986). The kimberlites and lamproites of Western Australia. Geol. Surv. Western Australia, Bull. 132: 268pp.
Chalapathi et al. (2014). Petrology and petrogenesis of Mesoproterozoic lamproites from the Ramadugu field, NW margin of the Cuddapah basin, Eastern Dharwar craton, southern India. Lithos 196-197: 150-168.
Chalapathi et al. (1999). Precise 40 Ar/39 Ar age determinations of the Kotakonda Kimberlite and Chelima Lamproite, India: implication to the timing of Mafic Dyke Swarm emplacement in the eastern Dharwar Craton. Journal of Geological Society of India 53(4): 425-432.
Kumar et al. (2001). Rb-Sr age of kimberlites and lamproites from eastern Dharwar Craton, South India. Journal of Geological Society of India 58(2): 135-141.
Kumar et al. (2021). Mesoproterozoic 40Ar–39Ar ages of some lamproites from the Cuddapah Basin and Eastern Dharwar Craton, southern India: implications for diamond provenance of the Banganapalle Conglomerates, age of the Kurnool Group and Columbia tectonics. Geological Society of London, Special Publ. 513: SP513-2020-2247.
Chalapathi et al. (1996). New Proterozoic K-Ar ages for some kimberlites and lamproites from the Cuddapah Basin and Dharwar Craton, South India: evidence for non-contemporaneous emplacement. Precambrian Research 79(3): 363-369.
Sahu et al. (2013). Petrology of Lamproites from the Nuapada Lamproite Field, Bastar Craton, India. Proceedings of 10th International Kimberlite Conference, New Delhi, Springer India.
Santosh, M., et al. (2018). Oldest lamproites from Peninsular India track the onset of Paleoproterozoic plume-induced rifting and the birth of Large Igneous Province. Gondwana Research 55: 1-20.
Karmalkar et al. (2014). Mid-Cretaceous lamproite from the Kutch region, Gujarat, India: Genesis and tectonic implications. Gondwana Research 26(3): 942-956.
Xiang et al. (2020). Geochemical and Sr–Nd–Pb isotopic constraints on the origin and petrogenesis of Paleozoic lamproites in the southern Yangtze Block, South China. Contributions to Mineralogy and Petrology 175(4): 29.
Sergreev et al. (2007). Archaean age of miaskite lamproites from the Panozero Complex, Karelia. Dokl. Earth Sci.
Bogatikov et al. (2007). Kimberlites and lamproites of the East European Platform: Petrology and geochemistry. Petrology 15(4): 315-334.
Kostrovitsky et al. (2021). Diamondiferous lamproites of Ingashi field, Siberian craton. Geological Society of London, Special Publ. 513: SP513-2020-2274.
Ivanov et al. (2018). Late Triassic (Carnian) lamproites from Noril'sk, polar Siberia: Evidence for melting of the recycled Archean crust and the question of lamproite source for some placer diamond deposits of the Siberian Craton. Lithos 296-299: 67-78.
