# Supplementary material for: Copper isotopes track the Neoproterozoic oxidation of cratonic mantle roots
Source: Nat Commun. 2024 May 21;15:4311. doi: 10.1038/s41467-024-48304-2 (PMC11109192; doi:10.1038/s41467-024-48304-2)
Supplement: Supplementary file 5 — Supplementary Data 2 [file 41467_2024_48304_MOESM5_ESM.xls]

## Sheet: Data 2
Data 2: Modelling Cu isotope fractionation during partial melting of peridotite at 1.5 GPa.
	Ol	Cpx	Opx	Sp	Sulfide	Sum	Bulk rock Cu	Bulk rock S	fO2 (delta FMQ)	T Kelvin	P bars	S solubility		δ65Cu0	Melt increment F0		αOl-melt	αCpx-Melt	αopx-Melt	αSp-Melt	αSulfide-Melt
Initial modal abundance	0.57	0.13	0.28	0.0194	0.00055	0.99995	30.2501	200	-1	1573.15	15000	918.86		0.07	0.01		1	1	1	1	0.99976
Melting mode Niu 1997	-0.167	0.466	0.652	0.049	0.00252687	1.00253											1	1	1	1	0.9999
DMNR/MELT from Lee et al 2012	0.048	0.043	0.034	0.19	900
Initial Cu content	0.0001	0.0001	0.0001	0.0001	55000
Initial S content	0.0001	0.0001	0.0001	0.0001	363636
Fixed S solubility (μg/g)		FeS activity
N	1500	1
																								αSulfide-Melt = 0.99976						αSulfide-Melt = 0.9999
	F	f	Residue modal abundance					Normalised to 1						D	P	Melt Cu content-inst.melt	Melt Cu content-aggr.melt	Residue mineral Cu content					Residue Cu content	αmelt-residue	Δmelt-residue	δ65Cuinst.melt	δ65Curesidue	δ465Cuaggr.melt		αmelt-residue	Δmelt-residue	δ65Cuinst.melt	δ65Curesidue	δ465Cuaggr.melt
			Ol	Cpx	Opx	Sp	Sulfide	Ol	Cpx	Opx	Sp	Sulfide	Sum					Ol	Cpx	Opx	Sp	Sulfide
1	0.01	0.01	0.57167	0.12534	0.27348	0.01891	0.000524731	0.577488	0.126616	0.276263	0.0191025	0.000530072	1	0.541156	2.31768	57.2941	57.2941	2.75012	2.46365	1.948	10.8859	51564.7	29.9769	1.00022	0.218813	0.284669	0.0658556	0.284669		1.00009	0.0911728	0.159446	0.0682732	0.159446
2	0.02	0.010101	0.579175	0.121909	0.269678	0.0186075	0.000504548	0.5851	0.123156	0.272436	0.0187979	0.00050971	1	0.523251	2.31768	56.791	57.0426	2.72597	2.44201	1.9309	10.7903	51111.9	29.7033	1.00022	0.218032	0.279715	0.0616833	0.282203		1.00009	0.0908473	0.157382	0.0665347	0.158419
3	0.03	0.0102041	0.586804	0.118401	0.265783	0.0182979	0.000483925	0.592869	0.119624	0.26853	0.018487	0.000488927	1	0.504954	2.31768	58.264	57.4497	2.79667	2.50535	1.98098	11.0702	52437.6	29.4089	1.00022	0.217174	0.27451	0.0573364	0.279603		1.00009	0.0904898	0.155213	0.0647235	0.157335
4	0.04	0.0103093	0.594591	0.11482	0.261809	0.0179818	0.000462877	0.6008	0.116019	0.264543	0.0181696	0.000467711	1	0.486278	2.31768	59.8509	58.05	2.87284	2.57359	2.03493	11.3717	53865.8	29.0918	1.00022	0.216227	0.269027	0.0527998	0.276877		1.00009	0.0900953	0.152929	0.0628332	0.156199
5	0.05	0.0104167	0.60254	0.111165	0.257751	0.0176592	0.000441389	0.608899	0.112338	0.260471	0.0178456	0.000446047	1	0.467214	2.31768	61.563	58.7526	2.95503	2.64721	2.09314	11.697	55406.7	28.75	1.00022	0.215177	0.263234	0.0480566	0.274018		1.00009	0.0896579	0.150515	0.0608569	0.155008
6	0.06	0.0105263	0.610657	0.107433	0.253608	0.0173298	0.000419449	0.61717	0.108579	0.256313	0.0175146	0.000423922	1	0.447747	2.31768	63.4177	59.5301	3.04405	2.72696	2.1562	12.0494	57075.9	28.3812	1.00021	0.214007	0.257094	0.0430875	0.271013		1.00009	0.0891701	0.147956	0.0587864	0.153756
7	0.07	0.0106383	0.618946	0.103621	0.249377	0.0169933	0.000397041	0.625618	0.104739	0.252065	0.0171765	0.000401321	1	0.427865	2.31768	65.4352	60.3737	3.14089	2.81372	2.2248	12.4327	58891.7	27.9827	1.00021	0.212693	0.250563	0.0378707	0.267847		1.00009	0.0886226	0.145235	0.0566127	0.152437
8	0.08	0.0107527	0.627414	0.0997278	0.245054	0.0166496	0.00037415	0.634251	0.100815	0.247725	0.0168311	0.000378227	1	0.407556	2.31768	67.6407	61.2821	3.24675	2.90855	2.29978	12.8517	60876.6	27.5517	1.00021	0.211207	0.243588	0.0323811	0.2645		1.00009	0.0880038	0.142329	0.0543253	0.151042
9	0.09	0.0108696	0.636067	0.0957493	0.240638	0.0162985	0.000350761	0.643074	0.0968042	0.243289	0.016478	0.000354626	1	0.386804	2.31768	70.0644	62.2579	3.36309	3.01277	2.38219	13.3122	63058	27.0845	1.00021	0.209515	0.236105	0.0265897	0.260949		1.00009	0.0872989	0.139211	0.0519123	0.149563
10	0.1	0.010989	0.644909	0.0916833	0.236124	0.0159396	0.000326858	0.652093	0.0927046	0.238754	0.0161171	0.000330499	1	0.365596	2.31768	72.7444	63.3065	3.49173	3.12801	2.47331	13.8214	65469.9	26.5772	1.00021	0.20757	0.228033	0.0204634	0.257167		1.00009	0.0864884	0.135848	0.0493596	0.147987
11	0.11	0.0111111	0.653949	0.0875268	0.23151	0.0155727	0.000302423	0.661315	0.0885128	0.234118	0.0157481	0.000305829	1	0.343916	2.31768	75.7281	64.4358	3.63495	3.25631	2.57475	14.3883	68155.3	26.0249	1.00021	0.20531	0.219273	0.0139633	0.253118		1.00009	0.0855467	0.132198	0.0466512	0.1463
12	0.12	0.011236	0.663192	0.0832769	0.226792	0.0151975	0.000277438	0.670747	0.0842256	0.229376	0.0153707	0.000280598	1	0.321748	2.31768	79.0765	65.6558	3.79567	3.40029	2.6886	15.0245	71168.9	25.422	1.0002	0.202652	0.209696	0.00704473	0.24876		1.00008	0.0844391	0.128208	0.0437684	0.144484
13	0.13	0.0113636	0.672645	0.0789301	0.221967	0.0148139	0.000251884	0.680396	0.0798397	0.224525	0.0149846	0.000254787	1	0.299075	2.31768	82.8689	66.9799	3.97771	3.56336	2.81754	15.7451	74582	24.7617	1.0002	0.19948	0.199136	-0.000344481	0.244037		1.00008	0.0831177	0.123807	0.0406895	0.142516
14	0.14	0.0114943	0.682316	0.0744834	0.21703	0.0144214	0.000225742	0.69027	0.0753517	0.21956	0.0145895	0.000228374	1	0.275881	2.31768	87.2108	68.425	4.18612	3.75007	2.96517	16.5701	78489.7	24.0356	1.0002	0.195631	0.187367	-0.00826416	0.238878		1.00008	0.0815139	0.118904	0.0373896	0.140367
15	0.15	0.0116279	0.692212	0.0699331	0.211979	0.0140197	0.000198992	0.700376	0.0707579	0.214479	0.0141851	0.000201339	1	0.252147	2.31768	92.2462	70.0131	4.42782	3.96658	3.13637	17.5268	83021.5	23.2331	1.00019	0.19086	0.174079	-0.0167816	0.233186		1.00008	0.0795263	0.113367	0.0338406	0.137995
16	0.16	0.0117647	0.702341	0.0652756	0.206809	0.0136086	0.000171611	0.710724	0.0660546	0.209277	0.013771	0.000173659	1	0.227853	2.31768	98.1773	71.7733	4.71251	4.22162	3.33803	18.6537	88359.5	22.3409	1.00018	0.184793	0.158824	-0.0259686	0.226829		1.00008	0.0769983	0.107011	0.0300127	0.135346
17	0.17	0.0119048	0.712712	0.060507	0.201515	0.0131877	0.000143577	0.721321	0.0612379	0.203949	0.013347	0.000145312	1	0.20298	2.31768	105.299	73.7454	5.05436	4.52786	3.58017	20.0068	94769.2	21.3414	1.00018	0.176817	0.140927	-0.0358899	0.219614		1.00007	0.0736751	0.0995539	0.0258787	0.13234
18	0.18	0.0120482	0.723333	0.0556234	0.196094	0.0127566	0.000114867	0.732176	0.0563035	0.198491	0.0129126	0.000116272	1	0.177507	2.31768	114.061	75.9852	5.47495	4.90464	3.87809	21.6717	102655	20.2107	1.00017	0.165864	0.119293	-0.0465703	0.211248		1.00007	0.0691113	0.0905398	0.0214285	0.128854
19	0.19	0.0121951	0.734213	0.0506206	0.19054	0.012315	8.54564e-05	0.743301	0.0512471	0.192898	0.0124674	8.65141e-05	1	0.151412	2.31768	125.192	78.575	6.0092	5.38324	4.25652	23.7864	112672	18.9146	1.00015	0.149883	0.0919903	-0.0578925	0.201247		1.00006	0.0624528	0.0791635	0.0167107	0.124687
20	0.2	0.0123457	0.745362	0.045494	0.184849	0.0118625	5.53182e-05	0.754703	0.0460642	0.187166	0.0120112	5.60114e-05	1	0.124672	2.31768	139.958	81.6442	6.71801	6.01821	4.75859	26.5921	125963	17.4016	1.00012	0.124383	0.0551275	-0.0692551	0.188723		1.00005	0.0518278	0.063804	0.0119762	0.119469
21	0.21	0.0125	0.756791	0.0402392	0.179016	0.0113987	2.44256e-05	0.766395	0.0407498	0.181287	0.0115433	2.47355e-05	1	0.0972625	2.31768	160.826	85.4148	7.71966	6.91553	5.46809	30.557	144744	15.5861	1.00008	0.0772496	-0.000929779	-0.0781794	0.171718		1.00003	0.0321889	0.0404464	0.00825754	0.112383
22	0.22	0.0126582	0.768509	0.0348511	0.173034	0.0109231	0	0.778381	0.0352988	0.175257	0.0110634	0	1	0.0691582	2.31768	193.416	90.3239	9.28398	8.3169	6.57616	36.7491	174075	13.3062	1	0	-0.0781794	-0.0781794	0.147395		1	0	0.00825754	0.00825754	0.102248
23	0.23	0.0128205	0.780522	0.0293244	0.166898	0.0104352	0	0.790659	0.0297053	0.169066	0.0105707	0	1	0.0469409	2.31768	254.592	97.466	12.2204	10.9474	8.65612	48.3724	229133	10.1726	1	0	-0.0781794	-0.0781794	0.121776		1	0	0.00825754	0.00825754	0.0915738
24	0.24	0.012987	0.792827	0.0236533	0.160598	0.00993434	0	0.803259	0.0239645	0.162711	0.0100651	0	1	0.0469856	2.31768	341.041	107.615	16.37	14.6647	11.5954	64.7977	306937	5.81909	1	0	-0.0781794	-0.0781794	0.0953731		1	0	0.00825754	0.00825754	0.0805723
25	0.25	0.0131579	0.805457	0.017833	0.154132	0.00942032	0	0.816196	0.0180707	0.156187	0.00954593	0	1	0.0470315	2.31768	196.275	111.161	9.42119	8.43981	6.67334	37.2922	176647	3.27968	1	0	-0.0781794	-0.0781794	0.0831156		1	0	0.00825754	0.00825754	0.0754649
26	0.26	0.0133333	0.818423	0.0118574	0.147494	0.00889259	0	0.829483	0.0120176	0.149487	0.00901276	0	1	0.0470785	2.31768	111.318	111.167	5.34325	4.78666	3.7848	21.1504	100186	1.81971	1	0	-0.0781794	-0.0781794	0.0769035		1	0	0.00825754	0.00825754	0.0728765
27	0.27	0.0135135	0.831739	0.00572034	0.140676	0.0083506	0	0.843133	0.0057987	0.142603	0.00846499	0	1	0.0471269	2.31768	62.1655	109.352	2.98394	2.67312	2.11363	11.8114	55948.9	0.993057	1	0	-0.0781794	-0.0781794	0.0736382		1	0	0.00825754	0.00825754	0.071516
28	0.28	0.0136986	0.845421	0	0.133672	0.00779376	0	0.856655	0	0.135448	0.00789732	0	1	0.0471766	2.31768	34.1533	106.667	1.63936	1.46859	1.16121	6.48912	30737.9	0.532498	1	0	-0.0781794	-0.0781794	0.0719022		1	0	0.00825754	0.00825754	0.0707926
29	0.29	0.0138889	0.858974	0	0.126393	0.00721677	0	0.865392	0	0.127337	0.00727069	0	1	0.0472251	2.31768	18.4412	103.625	0.885178	0.792972	0.627001	3.50383	16597.1	0.280263	1	0	-0.0781794	-0.0781794	0.0709812		1	0	0.00825754	0.00825754	0.0704088
30	0.3	0.0140845	0.867744	0	0.118154	0.00658055	0	0.87432	0	0.119049	0.00663042	0	1	0.0472497	2.31768	9.77676	100.496	0.469284	0.4204	0.33241	1.85758	8799.08	0.144599	1	0	-0.0781794	-0.0781794	0.0704975		1	0	0.00825754	0.00825754	0.0702073
31	0.31	0.0142857	0.876706	0	0.109735	0.00593042	0	0.883446	0	0.110578	0.00597601	0	1	0.0472748	2.31768	5.0869	97.4185	0.244171	0.218737	0.172955	0.966512	4578.21	0.0729712	1	0	-0.0781794	-0.0781794	0.0702471		1	0	0.00825754	0.00825754	0.0701029
32	0.32	0.0144928	0.885866	0	0.101129	0.00526586	0	0.892775	0	0.101918	0.00530694	0	1	0.0473005	2.31768	2.58965	94.4551	0.124303	0.111355	0.0880482	0.492034	2330.69	0.0359612	1	0	-0.0781794	-0.0781794	0.0701199		1	0	0.00825754	0.00825754	0.07005
33	0.33	0.0147059	0.895231	0	0.0923297	0.00458635	0	0.902317	0	0.0930605	0.00462265	0	1	0.0473267	2.31768	1.28788	91.6319	0.0618182	0.0553788	0.0437879	0.244697	1159.09	0.0172759	1	0	-0.0781794	-0.0781794	0.0700567		1	0	0.00825754	0.00825754	0.0700236
34	0.34	0.0149254	0.904809	0	0.0833292	0.00389131	0	0.912079	0	0.0839987	0.00392257	0	1	0.0473536	2.31768	0.624584	88.9552	0.02998	0.0268571	0.0212358	0.118671	562.125	0.00807426	1	0	-0.0781794	-0.0781794	0.0700261		1	0	0.00825754	0.00825754	0.0700109
35	0.35	0.0151515	0.914609	0	0.0741199	0.00318014	0	0.922069	0	0.0747245	0.00320608	0	1	0.047381	2.31768	0.294802	86.4221	0.0141505	0.0126765	0.0100233	0.0560125	265.322	0.00366306	1	0	-0.0781794	-0.0781794	0.0700117		1	0	0.00825754	0.00825754	0.0700049
36	0.36	0.0153846	0.924639	0	0.0646937	0.00245224	0	0.932298	0	0.0652296	0.00247255	0	1	0.0474091	2.31768	0.135123	84.0252	0.00648591	0.0058103	0.00459419	0.0256734	121.611	0.00160899	1	0	-0.0781794	-0.0781794	0.070005		1	0	0.00825754	0.00825754	0.0700021
37	0.37	0.015625	0.934907	0	0.0550421	0.00170693	0	0.942774	0	0.0555052	0.00172129	0	1	0.0474379	2.31768	0.0599914	81.7559	0.00287959	0.00257963	0.00203971	0.0113984	53.9923	0.000682286	1	0	-0.0781794	-0.0781794	0.0700021		1	0	0.00825754	0.00825754	0.0700009
38	0.38	0.015873	0.945424	0	0.045156	0.000943511	0	0.953506	0	0.045542	0.000951576	0	1	0.0474674	2.31768	0.025725	79.6051	0.0012348	0.00110617	0.000874649	0.00488775	23.1525	0.000278372	1	0	-0.0781794	-0.0781794	0.0700008		1	0	0.00825754	0.00825754	0.0700004
39	0.39	0.016129	0.9562	0	0.0350259	0.000161254	0	0.964507	0	0.0353302	0.000162655	0	1	0.0474975	2.31768	0.010619	77.5642	0.000509713	0.000456618	0.000361047	0.00201761	9.55712	0.000108853	1	0	-0.0781794	-0.0781794	0.0700003		1	0	0.00825754	0.00825754	0.0700001
40	0.4	0.0163934	0.967245	0	0.0246417	0	0	0.975157	0	0.0248432	0	0	1	0.0475285	2.31768	0.00420343	75.6252	0.000201764	0.000180747	0.000142916	0.000798651	3.78308	4.06099e-05	1	0	-0.0781794	-0.0781794	0.0700001		1	0	0.00825754	0.00825754	0.07
41	0.41	0.0166667	0.97794	0	0.0139766	0	0	0.98591	0	0.0140905	0	0	1	0.0476522	2.31768	0.00158836	73.7807	7.62415e-05	6.82997e-05	5.40044e-05	0.000301789	1.42953	1.43768e-05	1	0	-0.0781794	-0.0781794	0.07		1	0	0.00825754	0.00825754	0.07
42	0.42	0.0169492	0.98874	0	0.00303961	0	0	0.996935	0	0.0030648	0	0	1	0.0478027	2.31768	0.000567835	72.024	2.72561e-05	2.44169e-05	1.93064e-05	0.000107889	0.511051	4.83441e-06	1	0	-0.0781794	-0.0781794	0.07		1	0	0.00825754	0.00825754	0.07
43	0.43	0.0172414	0.999815	0	0	0	0	1	0	0	0	0	1	0.0479571	2.31768	0.000192728	70.3491	9.25095e-06	8.28731e-06	6.55276e-06	3.66184e-05	0.173455	1.53803e-06	1	0	-0.0781794	-0.0781794	0.07		1	0	0.00825754	0.00825754	0.07
44	0.44	0.0175439	1.00293	0	0	0	0	1	0	0	0	0	1	0.048	2.31768	6.19178e-05	68.7502	2.97205e-06	2.66246e-06	2.1052e-06	1.17644e-05	0.055726	4.59821e-07	1	0	-0.0781794	-0.0781794	0.07		1	0	0.00825754	0.00825754	0.07
45	0.45	0.0178571	1.00298	0	0	0	0	1	0	0	0	0	1	0.048	2.31768	1.87912e-05	67.2224	9.01978e-07	8.08022e-07	6.38901e-07	3.57033e-06	0.0169121	1.26523e-07	1	0	-0.0781794	-0.0781794	0.07		1	0	0.00825754	0.00825754	0.07
46	0.46	0.0181818	1.00304	0	0	0	0	1	0	0	0	0	1	0.048	2.31768	5.26253e-06	65.7611	2.52602e-07	2.26289e-07	1.78926e-07	9.99881e-07	0.00473628	3.14114e-08	1	0	-0.0781794	-0.0781794	0.07		1	0	0.00825754	0.00825754	0.07
47	0.47	0.0185185	1.00309	0	0	0	0	1	0	0	0	0	1	0.048	2.31768	1.33108e-06	64.3619	6.38916e-08	5.72362e-08	4.52566e-08	2.52904e-07	0.00119797	6.88942e-09	1	0	-0.0781794	-0.0781794	0.07		1	0	0.00825754	0.00825754	0.07
48	0.48	0.0188679	1.00315	0	0	0	0	1	0	0	0	0	1	0.048	2.31768	2.97752e-07	63.021	1.42921e-08	1.28034e-08	1.01236e-08	5.65729e-08	0.000267977	1.2959e-09	1	0	-0.0781794	-0.0781794	0.07		1	0	0.00825754	0.00825754	0.07
