# Supplementary material for: Copper isotopes track the Neoproterozoic oxidation of cratonic mantle roots
Source: Nat Commun. 2024 May 21;15:4311. doi: 10.1038/s41467-024-48304-2 (PMC11109192; doi:10.1038/s41467-024-48304-2)
Supplement: Supplementary file 6 — Supplementary Data 3 [file 41467_2024_48304_MOESM6_ESM.xls]

## Sheet: Data 3
Data 3. Modelling Cu isotope fractionation during magma fractionation of a MORB melt at 0.2 GPa.
	Melt	olivine	clinopyroxene	plagioclase	spinel	sulfide	sulfide			References	Sulfur portion		SCSS coefficient		Reference	Fortin et al., 2015
DCumin/silicate		0.04	0.05	0.05	0.19	900				Lee et al 2012	S in sulfide (μg/g)		A	B'	C	Asi	ATi	Aal	Afe	Amg	Aca	Ana	k	H	fO2(FMQ)
αmin/silicate		1	1	1	1	0.9999	0.99976				369000	Jugo et al.,2005a	34.784	-5772.3	-346.54	-25.499	-18.344	-27.381	-17.275	-22.398	-20.378	-18.954	-32.194	-20.393	0
Initial Cu (μg/g)	100
Initial S (μg/g)	1000
magma differentiation			Fractionated minrals estimated by alphaMELTs (without sulfide)					Fractionated minerals (with sulfide)						Melt composition*																												Calculation for SCSS (Fortin et al., 2015)
Pressure (GPa)	Temperature ( ̊C)	F	Ol	Cpx	Pl	spinel		Ol	Cpx	Pl	spinel	sulfide		SiO2	TiO2	Al2O3	Fe2O3	FeO	MnO	MgO	CaO	Na2O	K2O	P2O5	Cr2O3	H2O	Sum	SiO2	TiO2	Al2O3	Fe2O3	FeO	MnO	MgO	CaO	Na2O	K2O	P2O5	Cr2O3	H2O	Sum	TOTAL	XSI	XTI	XAL	Xfe	Xmg	Xca	Xna
0.2	1306.38	0.9999	1	0	0	0	1							48.3327	0.8471	16.5442	0.8424	7.1273	0.1196	12.0543	11.4613	2.2723	0.1993	0.0997	0.0997	0	99.9002	48.381	0.847946	16.5607	0.843242	7.13442	0.119719	12.0663	11.4727	2.27457	0.199499	0.0997996		0	100
0.2	1275.91	0.967247	1	0	0	0	1	1	0	0	0	0	1	48.584	0.8757	17.1027	0.8004	7.1177	0.1193	10.7962	11.8384	2.349	0.2061	0.103	0.1004	0	99.8925	48.6363	0.876642	17.1211	0.801261	7.12536	0.119428	10.8078	11.8511	2.35153	0.206322	0.103111		0	100	1.6056	0.504103	0.0068334	0.0987712	0.0648987	0.166989	0.131617	0.0236298
0.2	1247.82	0.940538	1	0	0	0	1	1	0	0	0	0	1	48.8076	0.9006	17.5883	0.7689	7.0785	0.1185	9.7246	12.1656	2.4157	0.2119	0.106	0.1011	0	99.8862	48.8632	0.901626	17.6083	0.769776	7.08656	0.118635	9.73568	12.1795	2.41845	0.212141	0.106121		0	100	1.59389	0.510177	0.0070798	0.102329	0.0649131	0.151529	0.136258	0.0244809
0.2	1243.29	0.936315	0.998524	0	0.00147601	0	1	0.998524	0	0.00147601	0	0	1	48.8438	0.9047	17.6644	0.7646	7.0699	0.1183	9.5564	12.2174	2.4264	0.2129	0.1064	0.1013	0	99.8852	48.8999	0.90574	17.6847	0.765479	7.07803	0.118436	9.56738	12.2314	2.42919	0.213145	0.106522		0	100	1.59205	0.51115	0.00712031	0.102891	0.0648965	0.149081	0.136997	0.024618
0.2	1240.08	0.89933	0.72832	0	0.27168	0	1	0.72832	0	0.27168	0	0	1	48.95	0.9419	17.3955	0.7938	7.2284	0.1214	9.4235	12.2396	2.4544	0.2216	0.1108	0.1047	0	99.8809	49.0084	0.943023	17.4162	0.794747	7.23702	0.121545	9.43474	12.2542	2.45733	0.221864	0.110932		0	100	1.59199	0.512304	0.0074137	0.101333	0.0664044	0.14702	0.137258	0.0249041
0.2	1236.8	0.863892	0.608	0	0.392	0	1	0.607426	0	0.391631	0	0.00094278	1	49.0549	0.9805	17.1257	0.8246	7.3867	0.1244	9.2827	12.2705	2.4804	0.2307	0.1154	0.1082	0	99.8765	49.1156	0.981712	17.1469	0.82562	7.39583	0.124554	9.29418	12.2857	2.48347	0.230985	0.115543		0	100	1.59186	0.513468	0.00771851	0.0997742	0.0679202	0.144842	0.137622	0.0251711
0.2	1236.59	0.86277	0.605545	0	0.394455	0	1	0.604959	0	0.394073	0	0.000967839	1	49.0587	0.9818	17.1186	0.8255	7.3915	0.1245	9.2756	12.2724	2.4813	0.231	0.1155	0.1084	0	99.8764	49.1194	0.983015	17.1398	0.826522	7.40065	0.124654	9.28708	12.2876	2.48437	0.231286	0.115643		0	100	1.59182	0.513519	0.00772892	0.0997351	0.0679673	0.144734	0.137646	0.0251808
0.2	1233.31	0.8301	0.539912	0	0.460088	0	1	0.539389	0	0.459643	0	0.000967839	1	49.1568	1.0204	16.8513	0.8566	7.5458	0.1275	9.1418	12.3079	2.5039	0.2401	0.1201	0.1119	0	99.8722	49.2197	1.02171	16.8729	0.857696	7.55546	0.127663	9.1535	12.3236	2.5071	0.240407	0.120254		0	100	1.59174	0.514593	0.00803353	0.0981868	0.0694472	0.14266	0.138057	0.0254125
0.2	1229.65	0.797789	0.496308	0	0.503692	0	1	0.495421	0	0.502791	0	0.0017874	1	49.2565	1.0618	16.5741	0.89	7.7048	0.1306	8.9968	12.3533	2.5251	0.2498	0.1249	0.1158	0	99.8677	49.3218	1.06321	16.5961	0.891179	7.71501	0.130773	9.00872	12.3697	2.52845	0.250131	0.125065		0	100	1.5916	0.515705	0.00836058	0.0965845	0.0709804	0.140416	0.138585	0.0256311
0.2	1228.37	0.787878	0.485829	0	0.514171	0	1	0.484961	0	0.513252	0	0.0017874	1	49.2879	1.0751	16.4875	0.9007	7.7544	0.1316	8.9478	12.3701	2.5314	0.253	0.1265	0.117	0	99.866	49.354	1.07654	16.5096	0.901909	7.7648	0.131777	8.95981	12.3867	2.5348	0.253339	0.12667		0	100	1.59153	0.516068	0.00846585	0.0960861	0.0714616	0.13966	0.138782	0.0256967
0.2	1225.82	0.766966	0.466245	0	0.533755	0	1	0.465295	0	0.532667	0	0.00203763	1	49.3539	1.1044	16.2954	0.9249	7.8626	0.1338	8.8471	12.4071	2.5438	0.2599	0.1299	0.1198	0	99.8628	49.4217	1.10592	16.3178	0.926171	7.8734	0.133984	8.85925	12.4241	2.54729	0.260257	0.130078		0	100	1.59143	0.516808	0.0086974	0.0949756	0.0725114	0.138101	0.139211	0.0258251
0.2	1221.74	0.737555	0.444091	0	0.555909	0	1	0.443186	0	0.554776	0	0.00203763	1	49.4481	1.1485	16.0121	0.9611	8.0206	0.1369	8.6973	12.4682	2.5599	0.2702	0.1351	0.1239	0	99.858	49.5184	1.15013	16.0349	0.962467	8.03201	0.137095	8.70967	12.4859	2.56354	0.270584	0.135292		0	100	1.59127	0.51787	0.00904602	0.0933381	0.0740488	0.135783	0.139917	0.0259923
0.2	1219.87	0.725267	0.436475	0	0.563525	0	1	0.435415	0	0.562157	0	0.00242857	1	49.4888	1.1679	15.8913	0.9772	8.0875	0.1382	8.6282	12.4981	2.5663	0.2748	0.1374	0.1258	0	99.8557	49.5603	1.16959	15.9143	0.978612	8.09919	0.1384	8.64067	12.5162	2.57001	0.275197	0.137599		0	100	1.59116	0.518345	0.0091997	0.0926427	0.0747054	0.134717	0.140265	0.0260598
0.2	1217.48	0.709342	0.427368	0	0.572632	0	1	0.42633	0	0.571241	0	0.00242857	1	49.5411	1.1941	15.7274	0.9993	8.1769	0.14	8.5398	12.539	2.5738	0.281	0.1405	0.1283	0	99.8529	49.6141	1.19586	15.7506	1.00077	8.18895	0.140206	8.55238	12.5575	2.57759	0.281414	0.140707		0	100	1.59105	0.518943	0.00940698	0.091696	0.0755829	0.133349	0.140738	0.0261384
0.2	1212.95	0.682482	0.414228	0	0.585772	0	1	0.413128	0	0.584215	0	0.00265787	1	49.6309	1.2411	15.4396	1.0389	8.3319	0.143	8.3815	12.6178	2.5848	0.292	0.146	0.1327	0	99.8475	49.7067	1.243	15.4632	1.04049	8.34463	0.143218	8.3943	12.6371	2.58875	0.292446	0.146223		0	100	1.59083	0.519982	0.00977908	0.090035	0.0771116	0.130902	0.141649	0.0262551
0.2	1211.1	0.67259	0.410198	0	0.589802	0	1	0.409108	0	0.588234	0	0.00265787	1	49.6656	1.2594	15.3332	1.0545	8.3888	0.1442	8.3152	12.6516	2.5887	0.2963	0.1482	0.1345	0	99.8457	49.7424	1.26135	15.3569	1.05613	8.40176	0.144423	8.32805	12.6712	2.5927	0.296758	0.148429		0	100	1.59068	0.520404	0.0099244	0.0894247	0.0776806	0.129882	0.142045	0.0262977
0.2	1208.15	0.656508	0.403761	0	0.596239	0	1	0.402636	0	0.594579	0	0.00278493	1	49.7204	1.2902	15.1486	1.0812	8.4854	0.1461	8.2135	12.7078	2.5937	0.3036	0.1518	0.1374	0	99.8423	49.7989	1.29224	15.1725	1.08291	8.4988	0.146331	8.22647	12.7279	2.5978	0.30408	0.15204		0	100	1.59054	0.521042	0.0101684	0.0883589	0.0786422	0.128309	0.142693	0.0263517
0.2	1203.08	0.631711	0.395288	0	0.604712	0	1	0.394188	0	0.603027	0	0.00278493	1	49.8078	1.3409	14.8559	1.1255	8.6359	0.1492	8.0411	12.8076	2.5999	0.3155	0.1578	0.1423	0	99.8371	49.8891	1.34309	14.8801	1.12734	8.64999	0.149443	8.05422	12.8285	2.60414	0.316015	0.158057		0	100	1.59022	0.522092	0.0105707	0.0866739	0.0801566	0.125648	0.143851	0.0264215
0.2	1202.23	0.627807	0.394019	0.000169267	0.605812	0	1	0.392829	0.000168756	0.603983	0	0.00301906	1	49.8213	1.3492	14.81	1.1328	8.66	0.1496	8.0124	12.8235	2.6008	0.3175	0.1587	0.143	0	99.8358	49.9032	1.35142	14.8344	1.13466	8.67424	0.149846	8.02558	12.8446	2.60508	0.318022	0.158961		0	100	1.59014	0.522264	0.0106367	0.0864111	0.0804014	0.125207	0.144038	0.0264322
0.2	1202.13	0.627555	0.393921	0.000338305	0.60574	0	1	0.392731	0.000337283	0.603911	0	0.00302052	1	49.822	1.3497	14.8092	1.1332	8.6614	0.1497	8.0095	12.8239	2.6012	0.3176	0.1588	0.143	0	99.8362	49.9037	1.35191	14.8335	1.13506	8.67561	0.149946	8.02264	12.8449	2.60547	0.318121	0.159061		0	100	1.59012	0.522279	0.0106408	0.0864076	0.0804164	0.125163	0.144044	0.0264366
0.2	1200.01	0.597127	0.368727	0.0335937	0.59768	0	1	0.367613	0.0334922	0.595874	0	0.00302052	1	49.7932	1.4096	14.6681	1.1895	8.9178	0.1527	7.8935	12.6736	2.6403	0.3338	0.1669	0.1389	0	99.839	49.8735	1.41187	14.6918	1.19142	8.93218	0.152946	7.90623	12.694	2.64456	0.334338	0.167169		0	100	1.58833	0.522547	0.0111252	0.0856779	0.0829773	0.123485	0.142511	0.0268633
0.2	1198.79	0.58151	0.357221	0.0489547	0.593824	0	1	0.356064	0.0487962	0.591902	0	0.00323815	1	49.7752	1.4424	14.5955	1.221	9.0558	0.1543	7.8283	12.5923	2.6614	0.3427	0.1714	0.137	0	99.8403	49.8548	1.44471	14.6188	1.22295	9.07029	0.154547	7.84082	12.6124	2.66566	0.343248	0.171674		0	100	1.58731	0.522688	0.0113912	0.0853077	0.0843663	0.122543	0.141687	0.0270951
0.2	1198.71	0.580348	0.35637	0.0500654	0.593565	0	1	0.355216	0.0499033	0.591643	0	0.00323815	1	49.7735	1.4449	14.5896	1.2234	9.0665	0.1544	7.8241	12.5859	2.6629	0.3434	0.1717	0.1369	0	99.8403	49.8531	1.44721	14.6129	1.22536	9.081	0.154647	7.83662	12.606	2.66716	0.343949	0.171975		0	100	1.58724	0.522693	0.0114115	0.0852769	0.0844734	0.122482	0.141621	0.0271116
0.2	1197.25	0.562576	0.344375	0.0659269	0.589698	0	1	0.34326	0.0657134	0.587788	0	0.00323815	1	49.7502	1.4844	14.5004	1.2619	9.2303	0.1563	7.7478	12.4915	2.6871	0.3543	0.1771	0.1351	0	99.8413	49.8293	1.48676	14.5234	1.26391	9.24497	0.156548	7.76012	12.5114	2.69137	0.354863	0.177382		0	100	1.58604	0.522838	0.0117322	0.0848187	0.0861285	0.121378	0.140663	0.0273783
0.2	1195.39	0.541328	0.331189	0.0834496	0.585362	0	1	0.330078	0.0831697	0.583398	0	0.00335383	1	49.7171	1.5346	14.3912	1.3118	9.4354	0.1587	7.6514	12.3726	2.7171	0.3682	0.1841	0.1335	0	99.8422	49.7957	1.53703	14.4139	1.31387	9.45031	0.158951	7.66349	12.3922	2.72139	0.368782	0.184391		0	100	1.5845	0.522996	0.0121407	0.0842614	0.088214	0.119984	0.139459	0.0277108
0.2	1195.21	0.539274	0.329947	0.0851875	0.584865	0	1	0.328841	0.0849018	0.582904	0	0.00335383	1	49.7132	1.5395	14.3824	1.3168	9.4556	0.1589	7.6411	12.3598	2.7203	0.3696	0.1848	0.1333	0	99.842	49.7919	1.54194	14.4052	1.31888	9.47056	0.159151	7.65319	12.3794	2.7246	0.370185	0.185092		0	100	1.58432	0.523014	0.0121808	0.0842194	0.0884216	0.119836	0.139331	0.0277465
0.2	1194.36	0.530184	0.324702	0.0920745	0.583223	0	1	0.323613	0.0917657	0.581267	0	0.00335383	1	49.697	1.5623	14.332	1.3398	9.5475	0.16	7.5993	12.3073	2.7332	0.3759	0.188	0.1328	0	99.8423	49.7755	1.56477	14.3546	1.34192	9.56258	0.160253	7.6113	12.3267	2.73752	0.376494	0.188297		0	100	1.58364	0.523066	0.0123665	0.08396	0.0893594	0.119231	0.138798	0.02789
0.2	1191.97	0.505739	0.311578	0.10963	0.578791	0	1	0.310516	0.109257	0.576818	0	0.00340877	1	49.6477	1.6267	14.1991	1.4067	9.8026	0.1629	7.4759	12.1596	2.7698	0.3941	0.197	0.1318	0	99.8421	49.7262	1.62927	14.2216	1.40892	9.8181	0.163158	7.48772	12.1788	2.77418	0.394723	0.197312		0	100	1.5816	0.523223	0.0128929	0.083289	0.0919889	0.117447	0.13731	0.0283
0.2	1191.72	0.503368	0.310397	0.111239	0.578364	0	1	0.309339	0.11086	0.576392	0	0.00340877	1	49.6427	1.6333	14.1864	1.4137	9.8277	0.1632	7.4626	12.1451	2.7735	0.3959	0.198	0.1318	0	99.8421	49.7212	1.63588	14.2088	1.41594	9.84324	0.163458	7.4744	12.1643	2.77789	0.396526	0.198313		0	100	1.58138	0.523243	0.012947	0.0832261	0.0922508	0.117254	0.137165	0.0283417
0.2	1191.36	0.499956	0.308679	0.11349	0.57783	0	1	0.307623	0.113102	0.575853	0	0.00342123	1	49.6349	1.6428	14.166	1.4237	9.8651	0.1636	7.4453	12.124	2.7786	0.3986	0.1993	0.1318	0	99.8419	49.7135	1.6454	14.1884	1.42595	9.88072	0.163859	7.45709	12.1432	2.783	0.399231	0.199616		0	100	1.58109	0.523257	0.0130247	0.0831217	0.0926372	0.117004	0.136952	0.0283991
0.2	1191.33	0.499656	0.308494	0.113722	0.577784	0	1	0.307439	0.113333	0.575807	0	0.00342123	1	49.6338	1.6437	14.164	1.4246	9.8688	0.1637	7.4447	12.1215	2.7791	0.3989	0.1994	0.1317	0	99.8422	49.7122	1.6463	14.1864	1.42685	9.8844	0.163959	7.45647	12.1407	2.78349	0.39953	0.199715		0	100	1.58107	0.52325	0.013032	0.0831107	0.0926742	0.116995	0.136925	0.0284044
0.2	1188.52	0.474052	0.296256	0.130121	0.573623	0	1	0.295242	0.129676	0.571661	0	0.00342123	1	49.5679	1.7189	14.0149	1.5059	10.1581	0.1669	7.3049	11.9534	2.8195	0.4204	0.2102	0.1319	0	99.841	49.6468	1.72164	14.0372	1.5083	10.1743	0.167166	7.31653	11.9724	2.82399	0.42107	0.210535		0	100	1.57867	0.523356	0.0136491	0.0823618	0.0956942	0.114974	0.135233	0.0288615
0.2	1188.23	0.471546	0.295208	0.131561	0.573231	0	1	0.294154	0.131091	0.571183	0	0.00357169	1	49.562	1.7267	14.0005	1.5146	10.186	0.1672	7.288	11.9382	2.8236	0.4227	0.2113	0.1319	0	99.8408	49.641	1.72945	14.0228	1.51702	10.2022	0.167467	7.29962	11.9572	2.8281	0.423374	0.211637		0	100	1.5784	0.523384	0.0137134	0.0822915	0.0959918	0.114728	0.135084	0.0289085
0.2	1188.15	0.470981	0.294893	0.131956	0.573151	0	1	0.29384	0.131484	0.571104	0	0.00357169	1	49.5595	1.7284	13.9965	1.5164	10.1936	0.1673	7.2866	11.9331	2.8244	0.4232	0.2116	0.1319	0	99.8406	49.6386	1.73116	14.0188	1.51882	10.2099	0.167567	7.29823	11.9522	2.82891	0.423876	0.211938		0	100	1.57836	0.523372	0.0137273	0.0822702	0.0960687	0.114709	0.13503	0.0289175
0.2	1185.08	0.445731	0.284023	0.146613	0.569364	0	1	0.283008	0.146089	0.567331	0	0.00357169	1	49.4798	1.8108	13.8416	1.6097	10.4993	0.1707	7.1348	11.7546	2.8666	0.4471	0.2236	0.1332	0	99.8386	49.5598	1.81373	13.864	1.6123	10.5163	0.170976	7.14633	11.7736	2.87123	0.447823	0.223961		0	100	1.57567	0.523433	0.0144065	0.0815003	0.0993111	0.112514	0.13324	0.0294003
0.2	1184.82	0.443951	0.283355	0.147503	0.569142	0	1	0.282302	0.146955	0.567028	0	0.00371545	1	49.4746	1.817	13.8295	1.6169	10.5209	0.171	7.1225	11.7433	2.8695	0.4489	0.2245	0.1333	0	99.8386	49.5546	1.81994	13.8519	1.61951	10.5379	0.171276	7.13401	11.7623	2.87414	0.449626	0.224863		0	100	1.57547	0.523445	0.0144577	0.0814395	0.0995436	0.112334	0.133129	0.0294338
0.2	1184.76	0.44333	0.283038	0.147976	0.568985	0	1	0.281987	0.147427	0.566871	0	0.00371545	1	49.4715	1.819	13.8275	1.6192	10.5292	0.171	7.1191	11.7367	2.8709	0.4496	0.2248	0.1333	0	99.8385	49.5515	1.82194	13.8499	1.62182	10.5462	0.171277	7.13062	11.7557	2.87554	0.450327	0.225164		0	100	1.57539	0.52344	0.0144744	0.081432	0.0996315	0.112286	0.133061	0.0294497
0.2	1181.6	0.420234	0.273998	0.160173	0.565828	0	1	0.27298	0.159578	0.563726	0	0.00371545	1	49.3838	1.9027	13.6755	1.7185	10.8278	0.1743	6.9677	11.5625	2.9113	0.4743	0.2371	0.1356	0	99.8355	49.4652	1.90584	13.698	1.72133	10.8456	0.174587	6.97918	11.5816	2.9161	0.475082	0.237491		0	100	1.57263	0.523444	0.0151674	0.0806805	0.102853	0.110094	0.13132	0.0299174
0.2	1181.37	0.418598	0.273372	0.161021	0.565607	0	1	0.272321	0.160402	0.563433	0	0.0038428	1	49.3768	1.9089	13.6646	1.7261	10.8498	0.1746	6.9568	11.5494	2.9143	0.4761	0.2381	0.1358	0	99.8355	49.4582	1.91205	13.6871	1.72894	10.8677	0.174888	6.96826	11.5684	2.9191	0.476884	0.238492		0	100	1.57242	0.523439	0.0152189	0.0806268	0.103092	0.109937	0.131189	0.0299522
0.2	1181.3	0.418222	0.273266	0.161204	0.56553	0	1	0.272216	0.160585	0.563357	0	0.0038428	1	49.3759	1.9103	13.6632	1.7279	10.8539	0.1746	6.9524	11.5471	2.9151	0.4766	0.2383	0.1359	0	99.8353	49.4574	1.91345	13.6857	1.73075	10.8718	0.174888	6.96387	11.5661	2.91991	0.477386	0.238693		0	100	1.57235	0.523454	0.0152307	0.0806222	0.10314	0.109872	0.131169	0.0299618
0.2	1178.09	0.397108	0.26559	0.171648	0.562762	0	1	0.264569	0.170988	0.5606	0	0.0038428	1	49.2799	1.9947	13.5184	1.8331	11.144	0.1778	6.8021	11.375	2.9543	0.5019	0.2509	0.139	0	99.8321	49.3628	1.99805	13.5411	1.83618	11.1627	0.178099	6.81354	11.3941	2.95927	0.502744	0.251322		0	100	1.56951	0.5234	0.015933	0.079915	0.106328	0.107695	0.129452	0.0304207
0.2	1177.84	0.395483	0.265007	0.172432	0.562562	0	1	0.263958	0.17175	0.560336	0	0.0039552	1	49.2717	2.0015	13.5067	1.8418	11.1673	0.178	6.7906	11.361	2.9573	0.504	0.252	0.1392	0	99.8319	49.3547	2.00487	13.5294	1.8449	11.1861	0.1783	6.80203	11.3801	2.96228	0.504849	0.252424		0	100	1.56928	0.523389	0.0159896	0.0798575	0.106585	0.107529	0.129312	0.030456
0.2	1177.71	0.394733	0.264743	0.17274	0.562517	0	1	0.263696	0.172057	0.560292	0	0.0039552	1	49.2678	2.0048	13.4993	1.8459	11.1785	0.1782	6.7863	11.3551	2.9584	0.5049	0.2525	0.1394	0	99.8317	49.3509	2.00818	13.5221	1.84901	11.1973	0.1785	6.79774	11.3742	2.96339	0.505751	0.252926		0	100	1.5692	0.523377	0.0160169	0.0798182	0.106707	0.107467	0.129252	0.030469
0.2	1174.58	0.376119	0.258452	0.181362	0.560187	0	1	0.257429	0.180644	0.557971	0	0.0039552	1	49.169	2.0867	13.3654	1.9536	11.4479	0.1811	6.6416	11.1934	2.9948	0.5299	0.265	0.143	0	99.8284	49.2535	2.09029	13.3884	1.95696	11.4676	0.181411	6.65302	11.2126	2.99995	0.530811	0.265456		0	100	1.56638	0.523286	0.0167018	0.0791715	0.109732	0.105368	0.127645	0.0309005
0.2	1174.39	0.374993	0.258106	0.181875	0.560019	0	1	0.257059	0.181137	0.557749	0	0.00405441	1	49.1631	2.0919	13.3586	1.9606	11.4636	0.1813	6.6308	11.1837	2.9973	0.5315	0.2657	0.1433	0	99.8281	49.2478	2.0955	13.3816	1.96398	11.4833	0.181612	6.64222	11.203	3.00246	0.532415	0.266158		0	100	1.56617	0.523292	0.0167456	0.0791416	0.109915	0.105211	0.127551	0.0309304
0.2	1173.89	0.372228	0.257208	0.183098	0.559694	0	1	0.256165	0.182356	0.557425	0	0.00405441	1	49.1472	2.1048	13.3375	1.978	11.5048	0.1817	6.6086	11.159	3.0027	0.5354	0.2677	0.1439	0	99.8274	49.2322	2.10844	13.3606	1.98142	11.5247	0.182014	6.62003	11.1783	3.00789	0.536326	0.268163		0	100	1.56573	0.523273	0.0168537	0.0790394	0.110383	0.104889	0.127306	0.0309951
0.2	1171.05	0.356989	0.252359	0.189814	0.557826	0	1	0.251336	0.189045	0.555565	0	0.00405441	1	49.0529	2.1786	13.2242	2.0804	11.7358	0.1842	6.4796	11.0168	3.0343	0.5583	0.2792	0.1477	0	99.8243	49.1392	2.18243	13.2475	2.08406	11.7565	0.184524	6.491	11.0362	3.03964	0.559283	0.279691		0	100	1.56313	0.523157	0.0174743	0.0785012	0.113042	0.103016	0.125898	0.0313745
0.2	1170.93	0.356347	0.252162	0.190068	0.557769	0	1	0.251117	0.18928	0.555457	0	0.00414567	1	49.0487	2.1818	13.2185	2.085	11.7459	0.1843	6.4745	11.011	3.0355	0.5593	0.2797	0.1479	0	99.8242	49.1351	2.18564	13.2418	2.08867	11.7666	0.184625	6.4859	11.0304	3.04085	0.560285	0.280193		0	100	1.56302	0.523148	0.0175012	0.0784727	0.113158	0.102942	0.12584	0.031389
0.2	1169.88	0.351006	0.250523	0.192319	0.557158	0	1	0.249485	0.191522	0.554848	0	0.00414567	1	49.0129	2.2091	13.1763	2.124	11.8291	0.1852	6.4279	10.9599	3.0467	0.5678	0.2839	0.1494	0	99.8228	49.0999	2.21302	13.1997	2.12777	11.8501	0.185529	6.43931	10.9794	3.05211	0.568808	0.284404		0	100	1.56206	0.523094	0.0177313	0.0782712	0.114129	0.102265	0.125334	0.0315246
0.2	1167.5	0.339407	0.247013	0.197199	0.555789	0	1	0.245986	0.196379	0.553477	0	0.00415827	1	48.9296	2.2708	13.0857	2.2146	12.013	0.1872	6.3229	10.8437	3.072	0.5872	0.2936	0.153	0	99.8203	49.0177	2.27489	13.1093	2.21859	12.0346	0.187537	6.33428	10.8632	3.07753	0.588257	0.294129		0	100	1.55985	0.522959	0.0182528	0.0778452	0.116302	0.10074	0.124185	0.0318323
0.2	1167.48	0.339306	0.246975	0.197271	0.555754	0	1	0.245948	0.196451	0.553443	0	0.00415827	1	48.9287	2.2713	13.086	2.2154	12.0145	0.1872	6.3215	10.8421	3.0724	0.5874	0.2937	0.153	0	99.8202	49.0168	2.27539	13.1096	2.21939	12.0361	0.187537	6.33289	10.8616	3.07793	0.588458	0.294229		0	100	1.55982	0.52296	0.0182572	0.0778487	0.116321	0.10072	0.124169	0.0318371
0.2	1165.66	0.330928	0.244534	0.20066	0.554806	0	1	0.243517	0.199826	0.552499	0	0.00415827	1	48.8642	2.3183	13.0178	2.2865	12.1497	0.1886	6.2422	10.7564	3.091	0.6023	0.3011	0.1558	0	99.8181	48.9532	2.32252	13.0415	2.29067	12.1718	0.188944	6.25358	10.776	3.09663	0.603398	0.301649		0	100	1.55813	0.522849	0.0186557	0.0775287	0.117946	0.0995663	0.123324	0.0320653
0.2	1164.01	0.323726	0.242511	0.203509	0.55398	0	1	0.241494	0.202656	0.551657	0	0.00419282	1	48.8064	2.3603	12.9594	2.352	12.2661	0.1899	6.1697	10.6816	3.1075	0.6157	0.3078	0.1585	0	99.8164	48.8962	2.36464	12.9832	2.35633	12.2887	0.190249	6.18105	10.7012	3.11322	0.616833	0.308366		0	100	1.55658	0.52276	0.0190129	0.0772591	0.119373	0.0985097	0.12259	0.0322691
0.2	1163.89	0.323209	0.242326	0.203736	0.553938	0	1	0.24131	0.202882	0.551616	0	0.00419282	1	48.8009	2.3633	12.9539	2.3568	12.2762	0.19	6.1669	10.6748	3.1085	0.6167	0.3083	0.1587	0	99.8163	48.8907	2.36765	12.9777	2.36114	12.2988	0.19035	6.17825	10.6944	3.11422	0.617835	0.308867		0	100	1.55649	0.522731	0.0190382	0.0772308	0.119489	0.0984707	0.122519	0.0322814
0.2	1161.21	0.311967	0.239197	0.208161	0.552641	0	1	0.238195	0.207288	0.550324	0	0.00419282	1	48.702	2.4323	12.8616	2.4681	12.4621	0.1919	6.0505	10.5514	3.1353	0.6389	0.3194	0.1632	0	99.8135	48.793	2.43684	12.8856	2.47271	12.4854	0.192259	6.06181	10.5711	3.14116	0.640094	0.319997		0	100	1.55391	0.522552	0.0196271	0.0768099	0.121809	0.0967751	0.121307	0.0326146
0.2	1160.53	0.309326	0.238508	0.209164	0.552328	0	1	0.237495	0.208275	0.549981	0	0.00424876	1	48.6785	2.4492	12.8405	2.4961	12.5047	0.1924	6.0205	10.5227	3.1419	0.6443	0.3222	0.1643	0	99.813	48.7697	2.45379	12.8646	2.50078	12.5281	0.19276	6.03178	10.5424	3.14779	0.645507	0.322804		0	100	1.55326	0.522522	0.0197719	0.0767165	0.122356	0.0963362	0.121029	0.0326972
0.2	1160.29	0.308307	0.238201	0.20957	0.552229	0	1	0.237189	0.208679	0.549883	0	0.00424876	1	48.6679	2.4557	12.8307	2.5069	12.5232	0.1926	6.0115	10.5102	3.1442	0.6465	0.3232	0.1647	0	99.8126	48.7593	2.46031	12.8548	2.51161	12.5467	0.192962	6.02279	10.5299	3.1501	0.647714	0.323807		0	100	1.55303	0.522487	0.0198273	0.0766694	0.122584	0.0962066	0.120903	0.032726
0.2	1157.04	0.29607	0.234962	0.214211	0.550827	0	1	0.233964	0.213301	0.548486	0	0.00424876	1	48.5475	2.5375	12.7277	2.6471	12.7276	0.1948	5.8739	10.3688	3.175	0.6732	0.3366	0.1704	0	99.8097	48.6401	2.54234	12.752	2.65215	12.7519	0.195171	5.8851	10.3886	3.18105	0.674484	0.337242		0	100	1.54989	0.522265	0.0205298	0.0762103	0.125243	0.0941977	0.119522	0.0331145
0.2	1156.63	0.294475	0.234515	0.214814	0.550671	0	1	0.233503	0.213888	0.548296	0	0.00431279	1	48.5298	2.5486	12.7123	2.6665	12.7562	0.1951	5.8578	10.3489	3.1789	0.6768	0.3384	0.1712	0	99.8093	48.6225	2.55347	12.7366	2.67159	12.7806	0.195473	5.86899	10.3687	3.18497	0.678093	0.339047		0	100	1.54949	0.522212	0.0206251	0.0761381	0.125612	0.0939642	0.119324	0.0331639
0.2	1156.5	0.294034	0.234409	0.214972	0.550619	0	1	0.233398	0.214045	0.548244	0	0.00431279	1	48.5255	2.5517	12.7088	2.672	12.7632	0.1952	5.8521	10.344	3.18	0.6778	0.3389	0.1714	0	99.8092	48.6183	2.55658	12.7331	2.67711	12.7876	0.195573	5.86329	10.3638	3.18608	0.679096	0.339548		0	100	1.54936	0.522209	0.0206519	0.0761233	0.125707	0.0938804	0.119277	0.0331781
0.2	1153.54	0.283721	0.23176	0.218774	0.549466	0	1	0.230761	0.21783	0.547096	0	0.00431279	1	48.4121	2.6261	12.6184	2.8071	12.9373	0.197	5.7299	10.2182	3.2071	0.7025	0.3512	0.1768	0	99.8069	48.5058	2.63118	12.6428	2.81253	12.9623	0.197381	5.74099	10.238	3.2133	0.703859	0.351879		0	100	1.54646	0.521977	0.0212944	0.0757254	0.128064	0.0920946	0.11805	0.0335244
0.2	1152.89	0.281573	0.231186	0.219576	0.549239	0	1	0.230177	0.218617	0.546842	0	0.00436428	1	48.3861	2.6421	12.5982	2.837	12.9753	0.1974	5.7058	10.1901	3.2127	0.7078	0.3539	0.178	0	99.8064	48.48	2.64723	12.6226	2.8425	13.0005	0.197783	5.71687	10.2099	3.21893	0.709173	0.354586		0	100	1.54585	0.521906	0.0214327	0.0756345	0.12858	0.0917441	0.117773	0.0335964
0.2	1151.52	0.277104	0.230065	0.221194	0.548741	0	1	0.229061	0.220228	0.546347	0	0.00436428	1	48.333	2.6763	12.5584	2.9017	13.0505	0.1983	5.6503	10.1334	3.2249	0.7193	0.3596	0.1805	0	99.8057	48.4271	2.68151	12.5828	2.90735	13.0759	0.198686	5.6613	10.1531	3.23118	0.7207	0.3603		0	100	1.5445	0.521794	0.0217293	0.0754622	0.129636	0.090932	0.117221	0.0337538
0.2	1149.99	0.272242	0.228869	0.222961	0.54817	0	1	0.227866	0.221984	0.545768	0	0.00438226	1	48.2734	2.7145	12.5167	2.9758	13.131	0.1991	5.5869	10.0703	3.2388	0.7321	0.366	0.1834	0	99.8046	48.3679	2.71981	12.5412	2.98163	13.1567	0.19949	5.59784	10.09	3.24514	0.733533	0.366717		0	100	1.54294	0.521682	0.0220619	0.0752882	0.130797	0.0900032	0.11661	0.0339338
0.2	1149.12	0.269614	0.22823	0.223865	0.547905	0	1	0.22723	0.222884	0.545504	0	0.00438226	1	48.24	2.7357	12.4912	3.0178	13.1752	0.1996	5.5535	10.0365	3.2458	0.7392	0.3696	0.185	0	99.8041	48.3347	2.74107	12.5157	3.02372	13.2011	0.199992	5.5644	10.0562	3.25217	0.740651	0.370325		0	100	1.54211	0.521606	0.0222464	0.0751759	0.131439	0.0895141	0.116282	0.0340258
0.2	1146.41	0.261514	0.22623	0.226805	0.546965	0	1	0.225238	0.225809	0.544565	0	0.00438825	1	48.131	2.8029	12.4196	3.1546	13.31	0.2011	5.4459	9.925	3.2697	0.7621	0.3811	0.1902	0	99.803	48.226	2.80843	12.4441	3.16083	13.3363	0.201497	5.45665	9.94459	3.27615	0.763604	0.381852		0	100	1.53934	0.521368	0.022834	0.0748802	0.133455	0.0879385	0.115198	0.0343383
0.2	1146.22	0.260992	0.226106	0.226962	0.546932	0	1	0.225114	0.225966	0.544532	0	0.00438825	1	48.1235	2.8075	12.413	3.164	13.3192	0.2012	5.4398	9.9183	3.2709	0.7637	0.3818	0.1906	0	99.8029	48.2185	2.81304	12.4375	3.17025	13.3455	0.201597	5.45054	9.93789	3.27736	0.765208	0.382554		0	100	1.53917	0.521343	0.022874	0.0748484	0.133592	0.0878495	0.115133	0.0343546
0.2	1145.29	0.258369	0.225481	0.22791	0.546609	0	1	0.224492	0.22691	0.54421	0	0.00438825	1	48.0872	2.8301	12.3912	3.2115	13.3609	0.2016	5.4023	9.8816	3.2792	0.7714	0.3857	0.1923	0	99.8027	48.1823	2.83569	12.4157	3.21785	13.3873	0.201999	5.41298	9.90113	3.28568	0.772925	0.386462		0	100	1.53821	0.521277	0.0230726	0.0747639	0.134247	0.0872986	0.114779	0.0344634
0.2	1142.8	0.251536	0.223866	0.230291	0.545842	0	1	0.222881	0.229278	0.543441	0	0.00439914	1	47.9874	2.8911	12.3282	3.3429	13.4703	0.2029	5.3059	9.7849	3.3	0.7924	0.3962	0.1972	0	99.8022	48.0825	2.89683	12.3526	3.34953	13.497	0.203302	5.31642	9.80429	3.30654	0.79397	0.396985		0	100	1.53566	0.521062	0.0236092	0.0745077	0.136001	0.0858836	0.113845	0.0347397
0.2	1141.41	0.24789	0.223014	0.231531	0.545455	0	1	0.222033	0.230513	0.543055	0	0.00439914	1	47.9314	2.9248	12.2927	3.4178	13.5282	0.2036	5.254	9.7324	3.311	0.804	0.402	0.1999	0	99.8019	48.0265	2.93061	12.3171	3.42458	13.5551	0.204004	5.26443	9.75172	3.31757	0.805596	0.402798		0	100	1.53425	0.520933	0.0239063	0.0743615	0.136959	0.0851219	0.113338	0.0348876
0.2	1140.58	0.245743	0.222509	0.23228	0.545211	0	1	0.221526	0.231254	0.542803	0	0.00441626	1	47.8975	2.945	12.2729	3.4636	13.5616	0.2039	5.2225	9.7005	3.3179	0.811	0.4055	0.2015	0	99.8019	47.9926	2.95085	12.2973	3.47048	13.5885	0.204305	5.23287	9.71975	3.32449	0.81261	0.406305		0	100	1.53339	0.520858	0.024085	0.0742836	0.137528	0.0846592	0.11303	0.03498
0.2	1139.13	0.242108	0.221667	0.233548	0.544785	0	1	0.220689	0.232516	0.542379	0	0.00441626	1	47.8391	2.9799	12.2402	3.544	13.6163	0.2046	5.1675	9.6458	3.3298	0.8232	0.4116	0.2044	0	99.802	47.934	2.98581	12.2645	3.55103	13.6433	0.205006	5.17775	9.66494	3.33641	0.824833	0.412417		0	100	1.53187	0.520737	0.0243945	0.0741589	0.138491	0.0838504	0.112504	0.0351402
0.2	1137.38	0.238027	0.220764	0.234911	0.544325	0	1	0.219785	0.23387	0.541912	0	0.00443318	1	47.7724	3.0203	12.2021	3.6396	13.6745	0.2053	5.1034	9.5854	3.3433	0.8373	0.4187	0.2077	0	99.8023	47.867	3.02628	12.2263	3.64681	13.7016	0.205707	5.11351	9.60439	3.34992	0.838959	0.419529		0	100	1.53011	0.520609	0.0247537	0.0740131	0.139573	0.0829055	0.111928	0.0353232
0.2	1135.42	0.23329	0.219676	0.236534	0.54379	0	1	0.218702	0.235485	0.541379	0	0.00443318	1	47.6896	3.0686	12.1573	3.7566	13.743	0.2061	5.03	9.5111	3.3592	0.8543	0.4272	0.2117	0	99.803	47.7837	3.07466	12.1813	3.76402	13.7701	0.206507	5.03993	9.52987	3.36583	0.855986	0.428043		0	100	1.52799	0.520423	0.0251842	0.0738429	0.140871	0.0818257	0.111213	0.0355401
0.2	1134.52	0.231269	0.21922	0.237212	0.543569	0	1	0.218243	0.236155	0.541146	0	0.00445663	1	47.6532	3.0897	12.1375	3.8091	13.7711	0.2065	4.9982	9.4792	3.366	0.8618	0.4309	0.2135	0	99.8032	47.7472	3.09579	12.1614	3.81661	13.7983	0.206907	5.00806	9.49789	3.37264	0.863499	0.43175		0	100	1.52706	0.520341	0.0253728	0.0737674	0.141429	0.0813578	0.110908	0.0356337
*The melts and cumulates compositions were calculated using Pertroog (Table S5).
[truncated: 29 more columns]
