# Supplementary material for: Copper isotopes track the Neoproterozoic oxidation of cratonic mantle roots
Source: Nat Commun. 2024 May 21;15:4311. doi: 10.1038/s41467-024-48304-2 (PMC11109192; doi:10.1038/s41467-024-48304-2)
Supplement: Supplementary file 7 — Supplementary Data 4 [file 41467_2024_48304_MOESM7_ESM.xls]

## Sheet: Data 4
Data 4: Modeling Cu isotope fractionation during partial melting of a metal-saturated pyroxenite at 6 GPa.
	Kr	Phl	Cpx	Opx	FeNi	Sulfide	Sum	Bulk rock Cu	Bulk rock S	fO2 (delta FMQ)	T Kelvin	P bars	S solubility	δ65Cu0	Melt increment F0		αKr-melt	αPhl-Melt	αCpx-Melt	αOpx-Melt	αFeNi-Melt	αSulfide-Melt
Initial modal abundance	0.3	0.58	0.118	0	0.001	0.0005	0.9995	37.5001	181.818	-4	1573.15	60000	239.515	0.07	0.01		1	1	1	1	1.00025	1
Melting mode Foley et al. 2022	1.46	0.03	-0.36	-0.22	0	0.000658668	0.910659
DMNR/MELT from Lee et al 2012	0.001	0.001	0.043	0.034	900	900
Initial Cu content	0.0001	0.0001	0.0001	0.0001	25000	25000
Initial S content	0.0001	0.0001	0.0001	0.0001	0.0001	363636
Fixed S solubility (μg/g)		FeS activity
N	1500	1
	F	f	Residue modal abundance						Normalised to 1							D	P	Cu content-Inst.melt	Cu content-Aggr.melt	Residue mineral Cu content						Residue Cu content	αmelt-residue	Δmelt-residue	δ65Cuinst.melt	δ65Curesidue	δ465Cuaggr.melt
			Kr	Phl	Cpx	Opx	FeNi	Sulfide	Kr	Phl	Cpx	Opx	FeNi	Sulfide	Sum					Kr	Phl	Cpx	Opx	FeNi	Sulfide
1	0.01	0.01	0.2854	0.5797	0.1216	0.0022	0.001	0.000493413	0.288168	0.585323	0.122779	0.00222134	0.0010097	0.000498199	0.999502	1.35595	0.571331	27.5687	27.5687	0.0275687	0.0275687	1.18546	0.937337	24811.9	24811.9	37.6004	0.999833	-0.166644	-0.0954188	0.0712251	-0.0954188
2	0.02	0.010101	0.273421	0.58502	0.126416	0.00444356	0.0010097	0.000491546	0.275959	0.590451	0.127589	0.00448482	0.00101907	0.00049611	0.999504	1.36334	0.571331	27.6416	27.6052	0.0276416	0.0276416	1.18859	0.939814	24877.4	24877.4	37.702	0.999833	-0.167352	-0.0948844	0.0724678	-0.0951513
3	0.03	0.0102041	0.261061	0.590145	0.131263	0.00672971	0.00101907	0.000489388	0.26351	0.59568	0.132494	0.00679284	0.00102863	0.000493979	0.999506	1.37017	0.571331	27.5658	27.592	0.0275658	0.0275658	1.18533	0.937236	24809.2	24809.2	37.8065	0.999832	-0.168067	-0.0943456	0.0737217	-0.094883
4	0.04	0.0103093	0.248458	0.595371	0.136205	0.00906088	0.00102863	0.000487188	0.250813	0.601014	0.137496	0.00914675	0.00103838	0.000491806	0.999508	1.37714	0.571331	27.5039	27.57	0.0275039	0.0275039	1.18267	0.935132	24753.5	24753.5	37.9139	0.999831	-0.168789	-0.0938015	0.0749876	-0.0946133
5	0.05	0.0104167	0.235605	0.600701	0.141246	0.0114384	0.00103838	0.000484944	0.237861	0.606454	0.142599	0.011548	0.00104833	0.000489589	0.99951	1.38424	0.571331	27.4419	27.5444	0.0274419	0.0274419	1.18	0.933026	24697.7	24697.7	38.0241	0.99983	-0.169518	-0.0932522	0.0762657	-0.0943421
6	0.06	0.0105263	0.222493	0.606138	0.146389	0.0138637	0.00104833	0.000482655	0.224646	0.612005	0.147805	0.0139979	0.00105847	0.000487327	0.999513	1.39149	0.571331	27.38	27.517	0.02738	0.02738	1.17734	0.930919	24642	24642	38.1373	0.99983	-0.170254	-0.0926975	0.0775562	-0.0940693
7	0.07	0.0106383	0.209114	0.611686	0.151635	0.0163384	0.00105847	0.00048032	0.21116	0.61767	0.153119	0.0164982	0.00106883	0.000485018	0.999515	1.39889	0.571331	27.318	27.4886	0.027318	0.027318	1.17467	0.928812	24586.2	24586.2	38.2537	0.999829	-0.170997	-0.0921374	0.0788592	-0.093795
8	0.08	0.0107527	0.195461	0.617347	0.15699	0.0188638	0.00106883	0.000477936	0.197394	0.623452	0.158542	0.0190503	0.0010794	0.000482662	0.999517	1.40643	0.571331	27.256	27.4595	0.027256	0.027256	1.17201	0.926703	24530.4	24530.4	38.3732	0.999828	-0.171747	-0.0915717	0.080175	-0.0935192
9	0.09	0.0108696	0.181524	0.623126	0.162455	0.0214416	0.0010794	0.000475503	0.183339	0.629355	0.164079	0.021656	0.00109019	0.000480257	0.99952	1.41414	0.571331	27.1939	27.43	0.0271939	0.0271939	1.16934	0.924594	24474.5	24474.5	38.496	0.999828	-0.172504	-0.0910004	0.0815038	-0.0932417
10	0.1	0.010989	0.167295	0.629026	0.168035	0.0240736	0.00109019	0.000473019	0.168986	0.635384	0.169734	0.0243169	0.00110121	0.0004778	0.999522	1.422	0.571331	27.1319	27.4002	0.0271319	0.0271319	1.16667	0.922484	24418.7	24418.7	38.6223	0.999827	-0.173269	-0.0904233	0.0828458	-0.0929626
11	0.11	0.0111111	0.152764	0.635051	0.173734	0.0267614	0.00110121	0.000470481	0.154326	0.641542	0.17551	0.0270349	0.00111246	0.000475291	0.999525	1.43004	0.571331	27.0698	27.3701	0.0270698	0.0270698	1.164	0.920374	24362.8	24362.8	38.7521	0.999826	-0.174042	-0.0898405	0.0842011	-0.0926819
12	0.12	0.011236	0.137921	0.641205	0.179555	0.0295068	0.00111246	0.00046789	0.139347	0.647834	0.181411	0.0298119	0.00112396	0.000472727	0.999527	1.43824	0.571331	27.0077	27.3399	0.0270077	0.0270077	1.16133	0.918263	24307	24307	38.8856	0.999825	-0.174822	-0.0892518	0.0855701	-0.0923996
13	0.13	0.0113636	0.122756	0.647493	0.185502	0.0323119	0.00112396	0.000465242	0.12404	0.654263	0.187441	0.0326497	0.00113572	0.000470107	0.99953	1.44662	0.571331	26.9456	27.3096	0.0269456	0.0269456	1.15866	0.916152	24251.1	24251.1	39.0228	0.999824	-0.17561	-0.088657	0.086953	-0.0921155
14	0.14	0.0114943	0.107258	0.653919	0.191579	0.0351785	0.00113572	0.000462536	0.108393	0.660836	0.193606	0.0355506	0.00114773	0.000467429	0.999533	1.45519	0.571331	26.8835	27.2792	0.0268835	0.0268835	1.15599	0.91404	24195.2	24195.2	39.164	0.999824	-0.176406	-0.0880561	0.0883498	-0.0918298
15	0.15	0.0116279	0.0914158	0.660487	0.197792	0.0381087	0.00114773	0.00045977	0.0923941	0.667556	0.199909	0.0385166	0.00116001	0.00046469	0.999535	1.46395	0.571331	26.8214	27.2487	0.0268214	0.0268214	1.15332	0.911929	24139.3	24139.3	39.3092	0.999823	-0.17721	-0.087449	0.089761	-0.0915423
16	0.16	0.0117647	0.0752177	0.667203	0.204144	0.0411048	0.00116001	0.000456941	0.0760322	0.674428	0.206355	0.04155	0.00117258	0.00046189	0.999538	1.4729	0.571331	26.7593	27.2181	0.0267593	0.0267593	1.15065	0.909817	24083.4	24083.4	39.4586	0.999822	-0.178022	-0.0868356	0.0911868	-0.0912531
17	0.17	0.0119048	0.0586513	0.674071	0.210641	0.044169	0.00117258	0.000454049	0.0592941	0.681459	0.212949	0.0446531	0.00118543	0.000459025	0.999541	1.48206	0.571331	26.6972	27.1874	0.0266972	0.0266972	1.14798	0.907706	24027.5	24027.5	39.6123	0.999821	-0.178843	-0.0862158	0.0926273	-0.0909621
18	0.18	0.0120482	0.0417038	0.681098	0.217287	0.0473037	0.00118543	0.000451089	0.0421664	0.688653	0.219697	0.0478285	0.00119858	0.000456093	0.999544	1.49142	0.571331	26.6351	27.1568	0.0266351	0.0266351	1.14531	0.905595	23971.6	23971.6	39.7706	0.99982	-0.179672	-0.0855895	0.0940828	-0.0906694
19	0.19	0.0121951	0.0243615	0.688288	0.224087	0.0505114	0.00119858	0.000448061	0.0246351	0.696017	0.226604	0.0510787	0.00121204	0.000453093	0.999547	1.50101	0.571331	26.5731	27.126	0.0265731	0.0265731	1.14264	0.903484	23915.8	23915.8	39.9335	0.99982	-0.18051	-0.0849564	0.0955537	-0.0903748
20	0.2	0.0123457	0.00661041	0.695647	0.231048	0.0537947	0.00121204	0.000444961	0.00668558	0.703557	0.233675	0.0544064	0.00122582	0.00045002	0.99955	1.51082	0.571331	26.511	27.0953	0.026511	0.026511	1.13997	0.901374	23859.9	23859.9	40.1013	0.999819	-0.181357	-0.0843166	0.0970401	-0.0900784
21	0.21	0.0125	0	0.703182	0.238175	0.0571564	0.00122582	0.000441787	0	0.703054	0.238132	0.057146	0.0012256	0.000441707	0.999558	1.52086	0.571331	26.4489	27.0645	0.0264489	0.0264489	1.1373	0.899264	23804	23804	40.2741	0.999818	-0.182211	-0.0836686	0.0985423	-0.0897801
22	0.22	0.0126582	0	0.702675	0.242689	0.0599308	0.0012256	0.000433369	0	0.697822	0.241013	0.059517	0.00121713	0.000430377	0.99957	1.51346	0.571331	26.3869	27.0337	0.0263869	0.0263869	1.13464	0.897155	23748.2	23748.2	40.4522	0.999817	-0.183083	-0.0830227	0.100061	-0.0894803
23	0.23	0.0128205	0	0.697438	0.245629	0.0623375	0.00121713	0.000421932	0	0.69256	0.243911	0.0619015	0.00120862	0.000418981	0.999581	1.49585	0.571331	26.6316	27.0162	0.0266316	0.0266316	1.14516	0.905473	23968.4	23968.4	40.6316	0.999816	-0.183982	-0.0823684	0.101614	-0.0891755
24	0.24	0.012987	0	0.69217	0.248586	0.0647587	0.00120862	0.000410427	0	0.687267	0.246825	0.0642999	0.00120006	0.00040752	0.999592	1.47813	0.571331	27.0623	27.0181	0.0270623	0.0270623	1.16368	0.920118	24356.1	24356.1	40.8102	0.999815	-0.184908	-0.0816947	0.103213	-0.0888633
25	0.25	0.0131579	0	0.686872	0.251562	0.0671947	0.00120006	0.000398853	0	0.681943	0.249757	0.0667125	0.00119145	0.000395991	0.999604	1.46031	0.571331	27.5044	27.0376	0.0275044	0.0275044	1.18269	0.93515	24754	24754	40.9876	0.999814	-0.185862	-0.0810008	0.104861	-0.0885434
26	0.26	0.0133333	0	0.681543	0.254557	0.0696458	0.00119145	0.000387209	0	0.676588	0.252706	0.0691394	0.00118279	0.000384393	0.999616	1.44239	0.571331	27.9583	27.073	0.0279583	0.0279583	1.20221	0.950583	25162.5	25162.5	41.1637	0.999813	-0.186846	-0.0802856	0.106561	-0.0882154
27	0.27	0.0135135	0	0.676182	0.257571	0.0721124	0.00118279	0.000375492	0	0.671199	0.255673	0.071581	0.00117407	0.000372725	0.999627	1.42435	0.571331	28.4244	27.1231	0.0284244	0.0284244	1.22225	0.966431	25582	25582	41.3382	0.999812	-0.187862	-0.0795482	0.108314	-0.087879
28	0.28	0.0136986	0	0.670789	0.260604	0.0745947	0.00117407	0.000363702	0	0.665778	0.258658	0.0740375	0.0011653	0.000360986	0.999639	1.40621	0.571331	28.9032	27.1866	0.0289032	0.0289032	1.24284	0.98271	26012.9	26012.9	41.5109	0.999811	-0.18891	-0.0787874	0.110123	-0.0875338
29	0.29	0.0138889	0	0.665362	0.263658	0.0770931	0.0011653	0.000351838	0	0.660324	0.261661	0.0765093	0.00115648	0.000349174	0.999651	1.38796	0.571331	29.3951	27.2628	0.0293951	0.0293951	1.26399	0.999435	26455.6	26455.6	41.6815	0.99981	-0.189994	-0.0780022	0.111992	-0.0871794
30	0.3	0.0140845	0	0.659901	0.266732	0.0796079	0.00115648	0.000339897	0	0.654835	0.264684	0.0789967	0.0011476	0.000337287	0.999663	1.3696	0.571331	29.9007	27.3507	0.0299007	0.0299007	1.28573	1.01662	26910.6	26910.6	41.8498	0.999809	-0.191114	-0.0771911	0.113922	-0.0868154
31	0.31	0.0142857	0	0.654406	0.269827	0.0821396	0.0011476	0.000327878	0	0.64931	0.267726	0.0815	0.00113866	0.000325324	0.999675	1.35112	0.571331	30.4203	27.4497	0.0304203	0.0304203	1.30807	1.03429	27378.2	27378.2	42.0155	0.999808	-0.192272	-0.0763529	0.115919	-0.0864414
32	0.32	0.0144928	0	0.648876	0.272943	0.0846884	0.00113866	0.000315779	0	0.64375	0.270787	0.0840195	0.00112967	0.000313284	0.999687	1.33252	0.571331	30.9545	27.5593	0.0309545	0.0309545	1.33104	1.05245	27859	27859	42.1781	0.999807	-0.193471	-0.0754862	0.117985	-0.0860569
33	0.33	0.0147059	0	0.643309	0.276081	0.0872548	0.00112967	0.000303598	0	0.638154	0.273869	0.0865555	0.00112062	0.000301165	0.999699	1.3138	0.571331	31.5039	27.6788	0.0315039	0.0315039	1.35467	1.07113	28353.5	28353.5	42.3375	0.999805	-0.194713	-0.0745893	0.120124	-0.0856613
34	0.34	0.0149254	0	0.637706	0.279242	0.0898391	0.00112062	0.000291334	0	0.63252	0.276971	0.0891085	0.0011115	0.000288965	0.999711	1.29496	0.571331	32.069	27.8079	0.032069	0.032069	1.37897	1.09035	28862.1	28862.1	42.493	0.999804	-0.196	-0.0736607	0.122339	-0.0852543
35	0.35	0.0151515	0	0.632065	0.282426	0.0924418	0.0011115	0.000278985	0	0.626848	0.280094	0.0916787	0.00110233	0.000276682	0.999723	1.27599	0.571331	32.6504	27.9463	0.0326504	0.0326504	1.40397	1.11011	29385.4	29385.4	42.6445	0.999803	-0.197335	-0.0726986	0.124637	-0.0848352
36	0.36	0.0153846	0	0.626386	0.285633	0.0950634	0.00110233	0.000266549	0	0.621137	0.283239	0.0942667	0.00109309	0.000264315	0.999736	1.2569	0.571331	33.2488	28.0936	0.0332488	0.0332488	1.4297	1.13046	29923.9	29923.9	42.7913	0.999801	-0.198721	-0.0717009	0.12702	-0.0844034
37	0.37	0.015625	0	0.620668	0.288864	0.0977042	0.00109309	0.000254023	0	0.615386	0.286406	0.0968727	0.00108379	0.000251861	0.999748	1.23767	0.571331	33.8647	28.2495	0.0338647	0.0338647	1.45618	1.1514	30478.3	30478.3	42.933	0.9998	-0.200161	-0.0706657	0.129496	-0.0839583
38	0.38	0.015873	0	0.61491	0.29212	0.100365	0.00108379	0.000241406	0	0.609594	0.289595	0.0994971	0.00107442	0.00023932	0.999761	1.21831	0.571331	34.4989	28.414	0.0344989	0.0344989	1.48345	1.17296	31049	31049	43.069	0.999798	-0.201658	-0.0695907	0.132068	-0.0834992
39	0.39	0.016129	0	0.60911	0.295401	0.103046	0.00107442	0.000228696	0	0.603761	0.292807	0.102141	0.00106498	0.000226687	0.999773	1.19881	0.571331	35.152	28.5868	0.035152	0.035152	1.51154	1.19517	31636.8	31636.8	43.1988	0.999797	-0.203216	-0.0684734	0.134743	-0.0830255
40	0.4	0.0163934	0	0.603269	0.298708	0.105747	0.00106498	0.00021589	0	0.597885	0.296042	0.104803	0.00105548	0.000213963	0.999786	1.17917	0.571331	35.8248	28.7677	0.0358248	0.0358248	1.54047	1.21804	32242.3	32242.3	43.3217	0.999795	-0.204839	-0.0673113	0.137528	-0.0825362
41	0.41	0.0166667	0	0.597385	0.302042	0.10847	0.00105548	0.000202985	0	0.591965	0.299302	0.107486	0.0010459	0.000201143	0.999799	1.15939	0.571331	36.5179	28.9567	0.0365179	0.0365179	1.57027	1.24161	32866.1	32866.1	43.437	0.999793	-0.206531	-0.0661015	0.140429	-0.0820307
42	0.42	0.0169492	0	0.591457	0.305404	0.111215	0.0010459	0.000189979	0	0.586	0.302586	0.110189	0.00103625	0.000188227	0.999812	1.13946	0.571331	37.2322	29.1538	0.0372322	0.0372322	1.60098	1.26589	33509	33509	43.544	0.999792	-0.208296	-0.0648409	0.143455	-0.081508
43	0.43	0.0172414	0	0.585483	0.308793	0.113982	0.00103625	0.000176871	0	0.57999	0.305896	0.112912	0.00102653	0.000175211	0.999825	1.11937	0.571331	37.9685	29.3588	0.0379685	0.0379685	1.63264	1.29093	34171.6	34171.6	43.6418	0.99979	-0.210141	-0.063526	0.146615	-0.0809672
44	0.44	0.0175439	0	0.579463	0.312212	0.116772	0.00102653	0.000163655	0	0.573932	0.309232	0.115657	0.00101673	0.000162093	0.999838	1.09914	0.571331	38.7275	29.5717	0.0387275	0.0387275	1.66528	1.31673	34854.7	34854.7	43.7296	0.999788	-0.212069	-0.0621532	0.149916	-0.0804072
45	0.45	0.0178571	0	0.573396	0.31566	0.119586	0.00101673	0.000150331	0	0.567826	0.312594	0.118424	0.00100685	0.000148871	0.999851	1.07874	0.571331	39.5101	29.7926	0.0395101	0.0395101	1.69894	1.34334	35559.1	35559.1	43.8063	0.999786	-0.214089	-0.0607185	0.15337	-0.079827
46	0.46	0.0181818	0	0.567281	0.319139	0.122424	0.00100685	0.000136895	0	0.561671	0.315983	0.121214	0.000996896	0.000135541	0.999864	1.05819	0.571331	40.3173	30.0214	0.0403173	0.0403173	1.73364	1.37079	36285.6	36285.6	43.8709	0.999784	-0.216206	-0.0592173	0.156988	-0.0792253
47	0.47	0.0185185	0	0.561115	0.32265	0.125288	0.000996896	0.000123344	0	0.555465	0.319401	0.124026	0.000986857	0.000122102	0.999878	1.03746	0.571331	41.1498	30.2581	0.0411498	0.0411498	1.76944	1.39909	37034.8	37034.8	43.9222	0.999782	-0.218427	-0.0576449	0.160782	-0.0786009
48	0.48	0.0188679	0	0.554898	0.326193	0.128177	0.000986857	0.000109674	0	0.549206	0.322847	0.126862	0.000976733	0.000108549	0.999891	1.01657	0.571331	42.0086	30.5029	0.0420086	0.0420086	1.80637	1.42829	37807.8	37807.8	43.959	0.999779	-0.220762	-0.0559958	0.164766	-0.0779523
	Kr	Phl	Cpx	Opx	FeNi	Sulfide	Sum	Bulk rock Cu	Bulk rock S	fO2 (delta FMQ)	T Kelvin	P bars	S solubility	δ65Cu0	Melt increment F0		αKr-melt	αPhl-Melt	αCpx-Melt	αOpx-Melt	αFeNi-Melt	αSulfide-Melt
Initial modal abundance	0.3	0.58	0.118	0	0.002	0.0005	1.0005	37.5001	181.818	-4	1573.15	60000	239.515	0.07	0.01		1	1	1	1	1.00025	1
Melting mode Foley et al. 2022	1.46	0.03	-0.36	-0.22	0	0.000658668	0.910659
DMNR/MELT from Lee et al 2012	0.001	0.001	0.043	0.034	900	900
Initial Cu content	0.0001	0.0001	0.0001	0.0001	15000	15000
Initial S content	0.0001	0.0001	0.0001	0.0001	0.0001	363636
Fixed S solubility (μg/g)		FeS activity
N	1500	1
	F	f	Residue modal abundance						Normalised to 1							D	P	Cu content-Inst.melt	Cu content-Aggr.melt	Residue mineral Cu content						Residue Cu content	αmelt-residue	Δmelt-residue	δ65Cuinst.melt	δ65Curesidue	δ465Cuaggr.melt
			Kr	Phl	Cpx	Opx	FeNi	Sulfide	Kr	Phl	Cpx	Opx	FeNi	Sulfide	Sum					Kr	Phl	Cpx	Opx	FeNi	Sulfide
1	0.01	0.01	0.2854	0.5797	0.1216	0.0022	0.002	0.000493413	0.287878	0.584733	0.122656	0.0022191	0.00201736	0.000497697	0.999502	2.25595	0.571331	16.5912	16.5912	0.0165912	0.0165912	0.713421	0.564101	14932.1	14932.1	37.7113	0.9998	-0.199984	-0.129099	0.0708848	-0.129099
2	0.02	0.010101	0.27313	0.58443	0.126292	0.00444132	0.00201736	0.000491044	0.275666	0.589855	0.127465	0.00448255	0.00203609	0.000495602	0.999504	2.26978	0.571331	16.6843	29.3807	0.0166843	0.0166843	0.717426	0.567267	15015.9	15015.9	37.9259	0.9998	-0.200493	-0.128713	0.0717808	-0.128905
3	0.03	0.0102041	0.260768	0.589549	0.131138	0.00672745	0.00203609	0.000488881	0.263214	0.595079	0.132368	0.00679055	0.00205519	0.000493467	0.999507	2.28502	0.571331	16.6769	29.1364	0.0166769	0.0166769	0.717108	0.567016	15009.2	15009.2	38.1449	0.999799	-0.201006	-0.128323	0.0726827	-0.128711
4	0.04	0.0103093	0.248162	0.59477	0.136079	0.00905859	0.00205519	0.000486676	0.250514	0.600406	0.137369	0.00914444	0.00207467	0.000491289	0.999509	2.30057	0.571331	16.6612	28.901	0.0166612	0.0166612	0.716433	0.566482	14995.1	14995.1	38.3687	0.999798	-0.201522	-0.127932	0.0735901	-0.128516
5	0.05	0.0104167	0.235306	0.600094	0.141119	0.0114361	0.00207467	0.000484428	0.237559	0.605841	0.14247	0.0115456	0.00209454	0.000489067	0.999511	2.31643	0.571331	16.6456	28.6741	0.0166456	0.0166456	0.715761	0.56595	14981	14981	38.5974	0.999798	-0.202041	-0.127538	0.0745032	-0.128321
6	0.06	0.0105263	0.222191	0.605525	0.14626	0.0138614	0.00209454	0.000482134	0.224341	0.611386	0.147676	0.0139956	0.00211481	0.0004868	0.999513	2.3326	0.571331	16.6301	28.4551	0.0166301	0.0166301	0.715092	0.565422	14967	14967	38.8311	0.999797	-0.202563	-0.127141	0.0754219	-0.128124
7	0.07	0.0106383	0.20881	0.611067	0.151505	0.016336	0.00211481	0.000479793	0.210852	0.617045	0.152987	0.0164958	0.0021355	0.000484487	0.999516	2.34911	0.571331	16.6146	28.2437	0.0166146	0.0166146	0.714428	0.564897	14953.1	14953.1	39.07	0.999797	-0.203089	-0.126742	0.0763463	-0.127927
8	0.08	0.0107527	0.195153	0.616722	0.156858	0.0188614	0.0021355	0.000477404	0.197083	0.622821	0.15841	0.0190479	0.00215661	0.000482125	0.999518	2.36595	0.571331	16.5993	28.0394	0.0165993	0.0165993	0.713768	0.564375	14939.3	14939.3	39.3142	0.999796	-0.203617	-0.126341	0.0772765	-0.127729
9	0.09	0.0108696	0.181214	0.622495	0.162323	0.0214392	0.00215661	0.000474966	0.183025	0.628718	0.163945	0.0216536	0.00217817	0.000479714	0.99952	2.38314	0.571331	16.584	27.8419	0.016584	0.016584	0.713112	0.563856	14925.6	14925.6	39.564	0.999796	-0.204149	-0.125937	0.0782125	-0.127531
10	0.1	0.010989	0.166981	0.628388	0.167901	0.0240712	0.00217817	0.000472476	0.168669	0.63474	0.169599	0.0243145	0.00220019	0.000477252	0.999523	2.4007	0.571331	16.5688	27.6508	0.0165688	0.0165688	0.71246	0.563341	14912	14912	39.8195	0.999795	-0.204684	-0.12553	0.0791545	-0.127331
11	0.11	0.0111111	0.152447	0.634407	0.173599	0.0267589	0.00220019	0.000469933	0.154005	0.640892	0.175373	0.0270324	0.00222268	0.000474737	0.999525	2.41862	0.571331	16.5538	27.4658	0.0165538	0.0165538	0.711813	0.562829	14898.4	14898.4	40.0809	0.999795	-0.205223	-0.125121	0.0801025	-0.127131
12	0.12	0.011236	0.137601	0.640555	0.179418	0.0295044	0.00222268	0.000467336	0.139023	0.647177	0.181273	0.0298094	0.00224566	0.000472167	0.999528	2.43693	0.571331	16.5389	27.2867	0.0165389	0.0165389	0.711171	0.562321	14885	14885	40.3484	0.999794	-0.205765	-0.124709	0.0810565	-0.12693
13	0.13	0.0113636	0.122432	0.646836	0.185364	0.0323094	0.00224566	0.000464683	0.123713	0.653599	0.187302	0.0326472	0.00226914	0.000469542	0.99953	2.45564	0.571331	16.524	27.1131	0.016524	0.016524	0.710533	0.561817	14871.6	14871.6	40.6223	0.999794	-0.20631	-0.124294	0.0820166	-0.126728
14	0.14	0.0114943	0.106931	0.653255	0.19144	0.0351759	0.00226914	0.000461971	0.108062	0.660165	0.193465	0.035548	0.00229315	0.000466857	0.999533	2.47476	0.571331	16.5093	26.9448	0.0165093	0.0165093	0.7099	0.561317	14858.4	14858.4	40.9027	0.999793	-0.206859	-0.123876	0.0829829	-0.126526
15	0.15	0.0116279	0.0910854	0.659816	0.197651	0.0381062	0.00229315	0.000459199	0.0920602	0.666878	0.199766	0.038514	0.00231769	0.000464113	0.999536	2.4943	0.571331	16.4947	26.7815	0.0164947	0.0164947	0.709273	0.560821	14845.3	14845.3	41.1898	0.999793	-0.207412	-0.123456	0.0839555	-0.126322
16	0.16	0.0117647	0.0748837	0.666525	0.204002	0.0411022	0.00231769	0.000456364	0.0756947	0.673743	0.206211	0.0415474	0.00234279	0.000461306	0.999539	2.51428	0.571331	16.4803	26.623	0.0164803	0.0164803	0.708651	0.560329	14832.2	14832.2	41.484	0.999792	-0.207968	-0.123033	0.0849344	-0.126118
17	0.17	0.0119048	0.0583137	0.673386	0.210497	0.0441664	0.00234279	0.000453465	0.0589529	0.680766	0.212804	0.0446505	0.00236846	0.000458435	0.999542	2.53471	0.571331	16.4659	26.4691	0.0164659	0.0164659	0.708035	0.559842	14819.3	14819.3	41.7854	0.999791	-0.208527	-0.122607	0.0859198	-0.125913
18	0.18	0.0120482	0.0413625	0.680405	0.217141	0.0473011	0.00236846	0.000450499	0.0418214	0.687953	0.21955	0.0478258	0.00239474	0.000455497	0.999545	2.55562	0.571331	16.4517	26.3196	0.0164517	0.0164517	0.707424	0.559359	14806.6	14806.6	42.0943	0.999791	-0.20909	-0.122179	0.0869116	-0.125707
19	0.19	0.0121951	0.0240165	0.687587	0.22394	0.0505087	0.00239474	0.000447464	0.0242862	0.695309	0.226455	0.051076	0.00242163	0.000452489	0.999548	2.57701	0.571331	16.4377	26.1743	0.0164377	0.0164377	0.70682	0.558881	14793.9	14793.9	42.4111	0.99979	-0.209657	-0.121747	0.08791	-0.1255
20	0.2	0.0123457	0.00626149	0.694938	0.2309	0.053792	0.00242163	0.000444358	0.00633269	0.70284	0.233525	0.0544037	0.00244917	0.00044941	0.999551	2.5989	0.571331	16.4238	26.033	0.0164238	0.0164238	0.706222	0.558408	14781.4	14781.4	42.7359	0.99979	-0.210228	-0.121312	0.0889151	-0.125292
21	0.21	0.0125	0	0.702465	0.238025	0.0571537	0.00244917	0.000441177	0	0.70209	0.237898	0.0571232	0.00244786	0.000440941	0.999559	2.62132	0.571331	16.41	25.8955	0.01641	0.01641	0.70563	0.55794	14769	14769	43.0692	0.999789	-0.210801	-0.120874	0.0899269	-0.125084
22	0.22	0.0126582	0	0.70171	0.242455	0.059908	0.00244786	0.000432604	0	0.696864	0.240781	0.0594943	0.00243096	0.000429616	0.99957	2.6128	0.571331	16.3964	25.7617	0.0163964	0.0163964	0.705045	0.557477	14756.7	14756.7	43.4111	0.999789	-0.211384	-0.120439	0.0909456	-0.124874
23	0.23	0.0128205	0	0.69648	0.245396	0.0623148	0.00243096	0.000421172	0	0.691609	0.24368	0.061879	0.00241396	0.000418226	0.999582	2.58759	0.571331	16.5799	25.6342	0.0165799	0.0165799	0.712938	0.563718	14921.9	14921.9	43.7596	0.999788	-0.211983	-0.119999	0.0919835	-0.124662
24	0.24	0.012987	0	0.691219	0.248355	0.0647361	0.00241396	0.000409672	0	0.686323	0.246596	0.0642775	0.00239686	0.00040677	0.999593	2.56224	0.571331	16.875	25.5142	0.016875	0.016875	0.725626	0.573751	15187.5	15187.5	44.1133	0.999787	-0.212597	-0.119549	0.0930483	-0.124445
25	0.25	0.0131579	0	0.685928	0.251333	0.0671723	0.00239686	0.000398104	0	0.681006	0.249529	0.0666902	0.00237965	0.000395247	0.999605	2.53674	0.571331	17.1789	25.4016	0.0171789	0.0171789	0.738693	0.584083	15461	15461	44.4724	0.999787	-0.213227	-0.119086	0.0941409	-0.124223
26	0.26	0.0133333	0	0.680606	0.254329	0.0696236	0.00237965	0.000386464	0	0.675657	0.25248	0.0691173	0.00236235	0.000383654	0.999616	2.51109	0.571331	17.4919	25.2961	0.0174919	0.0174919	0.752153	0.594726	15742.7	15742.7	44.8371	0.999786	-0.213874	-0.118612	0.0952625	-0.123996
27	0.27	0.0135135	0	0.675251	0.257345	0.0720903	0.00236235	0.000374753	0	0.670276	0.255448	0.0715591	0.00234494	0.000371992	0.999628	2.48529	0.571331	17.8145	25.1977	0.0178145	0.0178145	0.766024	0.605694	16033.1	16033.1	45.2072	0.999785	-0.214539	-0.118124	0.0964144	-0.123763
28	0.28	0.0136986	0	0.669865	0.26038	0.0745728	0.00234494	0.000362969	0	0.664861	0.258435	0.0740158	0.00232743	0.000360258	0.99964	2.45933	0.571331	18.1471	25.1061	0.0181471	0.0181471	0.780323	0.617	16332.4	16332.4	45.5831	0.999785	-0.215222	-0.117624	0.0975978	-0.123525
29	0.29	0.0138889	0	0.664445	0.263435	0.0770713	0.00232743	0.00035111	0	0.659414	0.26144	0.0764877	0.00230981	0.000348451	0.999652	2.43321	0.571331	18.49	25.0213	0.01849	0.01849	0.795069	0.62866	16641	16641	45.9647	0.999784	-0.215924	-0.11711	0.0988143	-0.123281
30	0.3	0.0140845	0	0.658991	0.266511	0.0795863	0.00230981	0.000339174	0	0.653932	0.264465	0.0789753	0.00229207	0.00033657	0.999663	2.40693	0.571331	18.8438	24.9431	0.0188438	0.0188438	0.810282	0.640688	16959.4	16959.4	46.3521	0.999783	-0.216647	-0.116581	0.100065	-0.123032
31	0.31	0.0142857	0	0.653503	0.269607	0.0821181	0.00229207	0.000327161	0	0.648414	0.267508	0.0814787	0.00227422	0.000324613	0.999675	2.38049	0.571331	19.2089	24.8714	0.0192089	0.0192089	0.825981	0.653101	17288	17288	46.7455	0.999783	-0.21739	-0.116038	0.101352	-0.122775
32	0.32	0.0144928	0	0.64798	0.272725	0.0846671	0.00227422	0.000315067	0	0.642861	0.270571	0.0839984	0.00225626	0.000312579	0.999687	2.35388	0.571331	19.5858	24.8062	0.0195858	0.0195858	0.84219	0.665917	17627.2	17627.2	47.1449	0.999782	-0.218155	-0.115478	0.102677	-0.122513
33	0.33	0.0147059	0	0.64242	0.275865	0.0872337	0.00225626	0.000302892	0	0.637272	0.273655	0.0865346	0.00223818	0.000300465	0.9997	2.32709	0.571331	19.9751	24.7472	0.0199751	0.0199751	0.85893	0.679154	17977.6	17977.6	47.5504	0.999781	-0.218944	-0.114903	0.104041	-0.122243
34	0.34	0.0149254	0	0.636824	0.279028	0.0898182	0.00223818	0.000290634	0	0.631645	0.276759	0.0890877	0.00221998	0.000288271	0.999712	2.30013	0.571331	20.3774	24.6946	0.0203774	0.0203774	0.876228	0.692831	18339.7	18339.7	47.9621	0.99978	-0.219756	-0.114309	0.105447	-0.121967
35	0.35	0.0151515	0	0.631191	0.282213	0.0924211	0.00221998	0.000278291	0	0.625981	0.279884	0.0916582	0.00220165	0.000275994	0.999724	2.27299	0.571331	20.7932	24.6482	0.0207932	0.0207932	0.894109	0.70697	18713.9	18713.9	48.3801	0.999779	-0.220594	-0.113698	0.106896	-0.121683
36	0.36	0.0153846	0	0.625519	0.285422	0.0950428	0.00220165	0.00026586	0	0.620277	0.28303	0.0942463	0.0021832	0.000263632	0.999736	2.24566	0.571331	21.2232	24.6079	0.0212232	0.0212232	0.9126	0.72159	19100.9	19100.9	48.8044	0.999779	-0.221459	-0.113068	0.10839	-0.121391
37	0.37	0.015625	0	0.619808	0.288655	0.0976838	0.0021832	0.000253341	0	0.614533	0.286199	0.0968524	0.00216462	0.000251184	0.999749	2.21815	0.571331	21.6682	24.5737	0.0216682	0.0216682	0.93173	0.736717	19501.3	19501.3	49.2352	0.999778	-0.222351	-0.112418	0.109933	-0.121091
38	0.38	0.015873	0	0.614057	0.291913	0.100345	0.00216462	0.000240729	0	0.608749	0.289389	0.0994771	0.00214591	0.000238648	0.999761	2.19044	0.571331	22.1287	24.5456	0.0221287	0.0221287	0.951532	0.752374	19915.8	19915.8	49.6724	0.999777	-0.223273	-0.111747	0.111526	-0.120783
39	0.39	0.016129	0	0.608265	0.295196	0.103025	0.00214591	0.000228025	0	0.602923	0.292603	0.102121	0.00212706	0.000226022	0.999774	2.16254	0.571331	22.6055	24.5235	0.0226055	0.0226055	0.972038	0.768588	20345	20345	50.1161	0.999776	-0.224226	-0.111054	0.113172	-0.120465
40	0.4	0.0163934	0	0.602431	0.298505	0.105727	0.00212706	0.000215224	0	0.597054	0.295841	0.104784	0.00210808	0.000213303	0.999787	2.13443	0.571331	23.0996	24.5075	0.0230996	0.0230996	0.993283	0.785386	20789.6	20789.6	50.5663	0.999775	-0.225212	-0.110338	0.114873	-0.120138
41	0.41	0.0166667	0	0.596554	0.301841	0.10845	0.00210808	0.000202326	0	0.591142	0.299102	0.107466	0.00208895	0.00020049	0.9998	2.10613	0.571331	23.6117	24.4976	0.0236117	0.0236117	1.0153	0.802798	21250.5	21250.5	51.0232	0.999774	-0.226232	-0.109598	0.116634	-0.119802
42	0.42	0.0169492	0	0.590634	0.305204	0.111195	0.00208895	0.000189326	0	0.585185	0.302388	0.110169	0.00206968	0.00018758	0.999812	2.07761	0.571331	24.1428	24.4937	0.0241428	0.0241428	1.03814	0.820856	21728.5	21728.5	51.4867	0.999773	-0.227288	-0.108831	0.118457	-0.119455
43	0.43	0.0172414	0	0.584668	0.308595	0.113962	0.00206968	0.000176223	0	0.579182	0.3057	0.112893	0.00205026	0.00017457	0.999825	2.04887	0.571331	24.6939	24.4959	0.0246939	0.0246939	1.06184	0.839592	22224.5	22224.5	51.9567	0.999772	-0.228383	-0.108038	0.120345	-0.119098
44	0.44	0.0175439	0	0.578656	0.312016	0.116753	0.00205026	0.000163014	0	0.573132	0.309037	0.115638	0.00203069	0.000161458	0.999839	2.01991	0.571331	25.266	24.5041	0.025266	0.025266	1.08644	0.859043	22739.4	22739.4	52.4333	0.999771	-0.229519	-0.107216	0.122303	-0.118729
45	0.45	0.0178571	0	0.572596	0.315466	0.119567	0.00203069	0.000149696	0	0.567034	0.312401	0.118405	0.00201097	0.000148242	0.999852	1.99073	0.571331	25.8602	24.5186	0.0258602	0.0258602	1.11199	0.879247	23274.2	23274.2	52.9165	0.999769	-0.230698	-0.106363	0.124335	-0.118348
46	0.46	0.0181818	0	0.566489	0.318947	0.122405	0.00201097	0.000136266	0	0.560886	0.315793	0.121195	0.00199108	0.000134919	0.999865	1.96131	0.571331	26.4778	24.5392	0.0264778	0.0264778	1.13854	0.900245	23830	23830	53.4061	0.999768	-0.231923	-0.105478	0.126445	-0.117954
47	0.47	0.0185185	0	0.560331	0.322459	0.125269	0.00199108	0.000122721	0	0.554688	0.319212	0.124007	0.00197103	0.000121485	0.999879	1.93166	0.571331	27.12	24.5661	0.02712	0.02712	1.16616	0.92208	24408	24408	53.902	0.999767	-0.233197	-0.104559	0.128638	-0.117548
48	0.48	0.0188679	0	0.554122	0.326004	0.128158	0.00197103	0.000109058	0	0.548437	0.32266	0.126844	0.00195081	0.000107939	0.999892	1.90176	0.571331	27.7882	24.5993	0.0277882	0.0277882	1.19489	0.944798	25009.4	25009.4	54.4042	0.999766	-0.234523	-0.103604	0.130919	-0.117127
